# Supplementary material for: 7-Chloro-1,5-dipropargyl-1H-1,5-benzodiazepine-2,4(3H,5H)-dione
Source: Acta Crystallogr Sect E Struct Rep Online. 2010 Nov 20;66(Pt 12):o3228. doi: 10.1107/S1600536810047008 (PMC3011384; doi:10.1107/S1600536810047008)
Supplement: Supplementary file 1 [file e-66-o3228-sup1.cif]

##############################################################################
###                                                                        ###
###        Electronic paper (Acta Crystallographica Section E)             ###
###                                                                        ###
##############################################################################
#                                                                            #
# This CIF contains the data in a paper accepted for publication in Acta     #
# Crystallographica Section E. It conforms to the requirements of Notes      #
# for Authors for Section E, and has been peer reviewed under the auspices   #
# of the IUCr Commission on Journals.                                        #
#                                                                            #
# Full details of the Crystallographic Information File format               #
# are given in the paper "The Crystallographic Information File (CIF):       #
# a New Standard Archive File for Crystallography" by S. R. Hall, F. H.      #
# Allen and I. D. Brown [Acta Cryst. (1991), A47, 655-685].                  #
#                                                                            #
# The current version of the core CIF dictionary is obtainable from          #
# ftp://ftp.iucr.org/pub/cif_core.dic. The current version number is 2.4.    #
#                                                                            #
# Software is freely available for graphical display of the structure(s) in  #
# this CIF.  For information consult the CIF home page http://www.iucr.org/  #
# cif/home.html                                                              #
#                                                                            #
# This file may be used for bona fide research purposes within the           #
# scientific community so long as proper attribution is given to the journal # 
# article from which it was obtained.                                        #
#                                                                            #
##############################################################################
                                             
data_global
_audit_creation_method     SHELXL-97
_journal_date_recd_electronic     2010-11-09
_journal_date_accepted     2010-11-12
_journal_name_full     'Acta Crystallographica, Section E'
_journal_year     2010
_journal_volume     66
_journal_issue     12
_journal_page_first     o3228
_journal_page_last     o3228
_journal_paper_category     QO
_journal_coeditor_code     NK2074
_publ_contact_author
;
     Dr. Seik Weng Ng
     Department of Chemistry
     University of Malaya
     50603 Kuala Lumpur
     Malaysia
;
_publ_contact_author_email     seikweng@um.edu.my
_publ_contact_author_fax     '03 7967 4193'
_publ_contact_author_phone     '03 7967 6778'
_publ_section_title
;\
7-Chloro-1,5-dipropargyl-1<i>H</i>-1,5-benzodiazepine-2,4(3<i>H</i>,5<i>H</i>)-\
dione
;
loop_
    _publ_author_name
    _publ_author_address
    'Dardouri, Rachid'
;
Laboratoire de Chimie Organique H\'et\'erocyclique
P\^ole de Comp\'etences Pharmacochimie
Universit\'e Mohammed V-Agdal
BP 1014 Avenue Ibn Batout
Rabat
Morocco
;
    'Kandri Rodi, Youssef'
;
Laboratoire de Chimie Organique H\'et\'erocyclique
P\^ole de Comp\'etences Pharmacochimie
Universit\'e Mohammed V-Agdal
BP 1014 Avenue Ibn Batout
Rabat
Morocco
;
    'Saffon, Natalie'
;
Service Commun Rayons-X FR2599
Universit\'e Paul Sabatier, B\^atiment 2R1
118 route de Narbonne
Toulouse
France
;
    'Essassi, El Mokhtar'
;
Laboratoire de Chimie Organique H\'et\'erocyclique
P\^ole de Comp\'etences Pharmacochimie
Universit\'e Mohammed V-Agdal
BP 1014 Avenue Ibn Batout
Rabat
Morocco
;
    'Ng, Seik Weng'
;
Department of Chemistry
University of Malaya
50603 Kuala Lumpur
Malaysia
;
_publ_section_synopsis     .
data_I
_audit_creation_method     SHELXL-97
_chemical_name_systematic
;
7-Chloro-1,5-dipropargyl-1<i>H</i>-1,5-benzodiazepine-
2,4(3<i>H</i>,5<i>H</i>)-dione
;
_chemical_name_common     ?
_chemical_formula_moiety     'C15 H11 Cl N2 O2'
_chemical_formula_sum     'C15 H11 Cl N2 O2'
_chemical_formula_iupac     'C15 H11 Cl N2 O2'
_chemical_formula_weight     286.71
_chemical_melting_point     ?
_symmetry_cell_setting     monoclinic
_symmetry_space_group_name_H-M     'P 21/n'
_symmetry_space_group_name_Hall     '-P 2yn'
loop_
    _symmetry_equiv_pos_as_xyz
    'x, y, z'
    '-x+1/2, y+1/2, -z+1/2'
    '-x, -y, -z'
    'x-1/2, -y-1/2, z-1/2'
_cell_length_a     10.7755(3)
_cell_length_b     7.6580(2)
_cell_length_c     16.7221(5)
_cell_angle_alpha     90.00
_cell_angle_beta     103.6210(10)
_cell_angle_gamma     90.00
_cell_volume     1341.08(7)
_cell_formula_units_Z     4
_cell_measurement_reflns_used     4883
_cell_measurement_theta_min     2.5
_cell_measurement_theta_max     28.0
_cell_measurement_temperature     293(2)
_exptl_crystal_description     Prism
_exptl_crystal_colour     Yellow
_exptl_crystal_size_max     0.42
_exptl_crystal_size_mid     0.10
_exptl_crystal_size_min     0.08
_exptl_crystal_density_diffrn     1.420
_exptl_crystal_density_meas     ?
_exptl_crystal_density_method     'not measured'
_exptl_crystal_F_000     592
_exptl_absorpt_coefficient_mu     0.287
_exptl_absorpt_correction_type     multi-scan
_exptl_absorpt_process_details     '(SADABS; Sheldrick, 1996)'
_exptl_absorpt_correction_T_min     0.8890
_exptl_absorpt_correction_T_max     0.9774
_diffrn_ambient_temperature     293(2)
_diffrn_radiation_type     MoK\a
_diffrn_radiation_wavelength     0.71073
_diffrn_radiation_source     'fine-focus sealed tube'
_diffrn_radiation_monochromator     graphite
_diffrn_measurement_device_type     'Bruker X8 APEXII'
_diffrn_measurement_method     '\f and \w'
_diffrn_detector_area_resol_mean     ?
_diffrn_reflns_number     17112
_diffrn_reflns_av_R_equivalents     0.0364
_diffrn_reflns_av_sigmaI/netI     0.0321
_diffrn_reflns_theta_min     2.05
_diffrn_reflns_theta_max     28.59
_diffrn_reflns_theta_full     28.59
_diffrn_measured_fraction_theta_max     0.978
_diffrn_measured_fraction_theta_full     0.978
_diffrn_reflns_limit_h_min     -14
_diffrn_reflns_limit_h_max     14
_diffrn_reflns_limit_k_min     -10
_diffrn_reflns_limit_k_max     10
_diffrn_reflns_limit_l_min     -22
_diffrn_reflns_limit_l_max     22
_diffrn_standards_number     0
_diffrn_standards_interval_count     0
_diffrn_standards_interval_time     0
_diffrn_standards_decay_%     0
_reflns_number_total     3359
_reflns_number_gt     2679
_reflns_threshold_expression     I>2\s(I)
_refine_ls_structure_factor_coef     Fsqd
_refine_ls_matrix_type     full
_refine_ls_R_factor_all     0.0742
_refine_ls_R_factor_gt     0.0584
_refine_ls_wR_factor_gt     0.1609
_refine_ls_wR_factor_ref     0.1723
_refine_ls_goodness_of_fit_ref     1.067
_refine_ls_restrained_S_all     1.067
_refine_ls_number_reflns     3359
_refine_ls_number_parameters     189
_refine_ls_number_restraints     2
_refine_ls_hydrogen_treatment     mixed
_refine_ls_weighting_scheme     calc
_refine_ls_weighting_details
         'calc w=1/[\s^2^(Fo^2^)+(0.0732P)^2^+1.9878P] where P=(Fo^2^+2Fc^2^)/3'
_atom_sites_solution_hydrogens     geom
_atom_sites_solution_primary     direct
_atom_sites_solution_secondary     difmap
_refine_ls_shift/su_max     0.001
_refine_ls_shift/su_mean     0.001
_refine_diff_density_max     1.362
_refine_diff_density_min     -0.547
_refine_ls_extinction_method     none
_refine_ls_extinction_coef     ?
loop_
    _atom_type_symbol
    _atom_type_description
    _atom_type_scat_dispersion_real
    _atom_type_scat_dispersion_imag
    _atom_type_scat_source
    'C' 'C' 0.0033 0.0016
                         'International Tables Vol C Tables 4.2.6.8 and 6.1.1.4'
    'H' 'H' 0.0000 0.0000
                         'International Tables Vol C Tables 4.2.6.8 and 6.1.1.4'
    'N' 'N' 0.0061 0.0033
                         'International Tables Vol C Tables 4.2.6.8 and 6.1.1.4'
    'O' 'O' 0.0106 0.0060
                         'International Tables Vol C Tables 4.2.6.8 and 6.1.1.4'
    'Cl' 'Cl' 0.1484 0.1585
                         'International Tables Vol C Tables 4.2.6.8 and 6.1.1.4'
_computing_data_collection     'APEX2 (Bruker, 2007)'
_computing_cell_refinement     'SAINT (Bruker, 2007)'
_computing_data_reduction     'SAINT (Bruker, 2007)'
_computing_structure_solution     'SHELXS97 (Sheldrick, 2008)'
_computing_structure_refinement     'SHELXL97 (Sheldrick, 2008)'
_computing_molecular_graphics     'X-SEED (Barbour, 2001)'
_computing_publication_material     'publCIF (Westrip, 2010)'
loop_
    _atom_site_type_symbol
    _atom_site_label
    _atom_site_fract_x
    _atom_site_fract_y
    _atom_site_fract_z
    _atom_site_U_iso_or_equiv
    _atom_site_adp_type
    _atom_site_calc_flag
    _atom_site_refinement_flags
    _atom_site_occupancy
    _atom_site_disorder_assembly
    _atom_site_disorder_group
    Cl Cl1 0.57023(7) 0.66801(10) 0.13231(5) 0.0407(2) Uani d . 1 . .
    O O1 0.6840(2) 0.0626(3) 0.47422(12) 0.0409(5) Uani d . 1 . .
    O O2 0.44544(18) -0.2487(2) 0.33490(13) 0.0369(5) Uani d . 1 . .
    N N1 0.59018(19) 0.2396(3) 0.36901(12) 0.0224(4) Uani d . 1 . .
    N N2 0.41244(18) 0.0024(3) 0.26154(12) 0.0222(4) Uani d . 1 . .
    C C1 0.5433(2) 0.2716(3) 0.28363(14) 0.0206(5) Uani d . 1 . .
    C C2 0.5776(2) 0.4280(3) 0.25108(15) 0.0245(5) Uani d . 1 . .
    H H2 0.6347 0.5038 0.2845 0.029 Uiso calc R 1 . .
    C C3 0.5270(2) 0.4702(3) 0.16968(16) 0.0275(5) Uani d . 1 . .
    C C4 0.4440(3) 0.3598(4) 0.11757(16) 0.0309(6) Uani d . 1 . .
    H H4 0.4107 0.3895 0.0628 0.037 Uiso calc R 1 . .
    C C5 0.4119(2) 0.2030(3) 0.14941(16) 0.0270(5) Uani d . 1 . .
    H H5 0.3575 0.1262 0.1148 0.032 Uiso calc R 1 . .
    C C6 0.4589(2) 0.1576(3) 0.23202(14) 0.0210(5) Uani d . 1 . .
    C C7 0.2750(2) -0.0392(3) 0.23355(15) 0.0232(5) Uani d . 1 . .
    H H7A 0.2456 -0.0894 0.2790 0.028 Uiso calc R 1 . .
    H H7B 0.2279 0.0682 0.2176 0.028 Uiso calc R 1 . .
    C C8 0.2469(2) -0.1612(3) 0.16395(16) 0.0252(5) Uani d . 1 . .
    C C9 0.2219(3) -0.2596(4) 0.10749(17) 0.0323(6) Uani d D 1 . .
    C C10 0.4874(2) -0.1152(3) 0.31164(16) 0.0263(5) Uani d . 1 . .
    C C11 0.6273(2) -0.0655(3) 0.33946(18) 0.0304(6) Uani d . 1 . .
    H H11A 0.6770 -0.1651 0.3648 0.037 Uiso calc R 1 . .
    H H11B 0.6595 -0.0288 0.2926 0.037 Uiso calc R 1 . .
    C C12 0.6388(2) 0.0817(3) 0.40064(16) 0.0273(5) Uani d . 1 . .
    C C13 0.6048(2) 0.3883(3) 0.42683(16) 0.0272(5) Uani d . 1 . .
    H H13A 0.5387 0.4737 0.4057 0.033 Uiso calc R 1 . .
    H H13B 0.5928 0.3471 0.4793 0.033 Uiso calc R 1 . .
    C C14 0.7301(3) 0.4731(3) 0.43968(16) 0.0298(5) Uani d . 1 . .
    C C15 0.8290(3) 0.5466(4) 0.4487(2) 0.0416(7) Uani d D 1 . .
    H H9 0.204(3) -0.342(4) 0.0641(16) 0.050(10) Uiso d D 1 . .
    H H15 0.906(2) 0.611(4) 0.457(2) 0.057(11) Uiso d D 1 . .
loop_
    _atom_site_aniso_label
    _atom_site_aniso_U_11
    _atom_site_aniso_U_22
    _atom_site_aniso_U_33
    _atom_site_aniso_U_12
    _atom_site_aniso_U_13
    _atom_site_aniso_U_23
    Cl1 0.0390(4) 0.0351(4) 0.0491(4) -0.0006(3) 0.0124(3) 0.0178(3)
    O1 0.0477(12) 0.0307(10) 0.0343(10) -0.0038(9) -0.0102(9) 0.0106(8)
    O2 0.0341(10) 0.0184(9) 0.0518(12) -0.0044(7) -0.0027(9) 0.0070(8)
    N1 0.0227(9) 0.0176(9) 0.0237(10) -0.0010(7) -0.0011(7) 0.0009(7)
    N2 0.0183(9) 0.0161(9) 0.0303(10) -0.0016(7) 0.0017(8) -0.0010(8)
    C1 0.0173(10) 0.0184(10) 0.0255(11) 0.0020(8) 0.0041(8) 0.0019(8)
    C2 0.0220(11) 0.0196(11) 0.0312(12) -0.0015(9) 0.0051(9) 0.0020(9)
    C3 0.0253(12) 0.0252(12) 0.0346(13) 0.0026(9) 0.0121(10) 0.0092(10)
    C4 0.0299(13) 0.0353(14) 0.0276(12) 0.0053(11) 0.0070(10) 0.0063(10)
    C5 0.0267(12) 0.0269(12) 0.0269(12) 0.0007(10) 0.0054(10) -0.0025(9)
    C6 0.0197(10) 0.0173(10) 0.0267(11) 0.0008(8) 0.0068(9) -0.0005(9)
    C7 0.0183(11) 0.0194(11) 0.0310(12) 0.0003(8) 0.0039(9) -0.0027(9)
    C8 0.0212(11) 0.0212(11) 0.0321(12) -0.0026(9) 0.0040(9) 0.0006(9)
    C9 0.0345(14) 0.0296(14) 0.0319(14) -0.0037(11) 0.0062(11) -0.0052(11)
    C10 0.0245(11) 0.0154(11) 0.0352(13) 0.0015(9) -0.0007(10) -0.0015(9)
    C11 0.0223(12) 0.0169(11) 0.0466(15) 0.0027(9) -0.0029(10) 0.0005(10)
    C12 0.0225(11) 0.0211(12) 0.0337(13) -0.0020(9) -0.0025(10) 0.0049(10)
    C13 0.0272(12) 0.0247(12) 0.0276(12) -0.0006(10) 0.0022(10) -0.0039(10)
    C14 0.0353(14) 0.0217(12) 0.0287(12) 0.0010(10) 0.0001(10) -0.0026(10)
    C15 0.0342(15) 0.0341(15) 0.0510(18) -0.0059(12) -0.0007(13) -0.0018(13)
loop_
    _geom_bond_atom_site_label_1
    _geom_bond_atom_site_label_2
    _geom_bond_site_symmetry_2
    _geom_bond_distance
    _geom_bond_publ_flag
    Cl1 C3 . 1.743(3) ?
    O1 C12 . 1.221(3) ?
    O2 C10 . 1.219(3) ?
    N1 C12 . 1.373(3) ?
    N1 C1 . 1.419(3) ?
    N1 C13 . 1.478(3) ?
    N2 C10 . 1.359(3) ?
    N2 C6 . 1.422(3) ?
    N2 C7 . 1.479(3) ?
    C1 C2 . 1.401(3) ?
    C1 C6 . 1.402(3) ?
    C2 C3 . 1.380(3) ?
    C2 H2 . 0.9300 ?
    C3 C4 . 1.381(4) ?
    C4 C5 . 1.390(4) ?
    C4 H4 . 0.9300 ?
    C5 C6 . 1.399(3) ?
    C5 H5 . 0.9300 ?
    C7 C8 . 1.467(3) ?
    C7 H7A . 0.9700 ?
    C7 H7B . 0.9700 ?
    C8 C9 . 1.188(4) ?
    C9 H9 . 0.95(3) ?
    C10 C11 . 1.517(3) ?
    C11 C12 . 1.508(4) ?
    C11 H11A . 0.9700 ?
    C11 H11B . 0.9700 ?
    C13 C14 . 1.468(4) ?
    C13 H13A . 0.9700 ?
    C13 H13B . 0.9700 ?
    C14 C15 . 1.183(4) ?
    C15 H15 . 0.95(3) ?
loop_
    _geom_angle_atom_site_label_1
    _geom_angle_atom_site_label_2
    _geom_angle_atom_site_label_3
    _geom_angle_site_symmetry_1
    _geom_angle_site_symmetry_3
    _geom_angle
    _geom_angle_publ_flag
    C12 N1 C1 . . 123.5(2) ?
    C12 N1 C13 . . 117.0(2) ?
    C1 N1 C13 . . 118.91(19) ?
    C10 N2 C6 . . 124.11(19) ?
    C10 N2 C7 . . 117.3(2) ?
    C6 N2 C7 . . 118.57(19) ?
    C2 C1 C6 . . 119.1(2) ?
    C2 C1 N1 . . 118.3(2) ?
    C6 C1 N1 . . 122.5(2) ?
    C3 C2 C1 . . 120.3(2) ?
    C3 C2 H2 . . 119.9 ?
    C1 C2 H2 . . 119.9 ?
    C2 C3 C4 . . 121.7(2) ?
    C2 C3 Cl1 . . 118.7(2) ?
    C4 C3 Cl1 . . 119.6(2) ?
    C3 C4 C5 . . 118.0(2) ?
    C3 C4 H4 . . 121.0 ?
    C5 C4 H4 . . 121.0 ?
    C4 C5 C6 . . 121.9(2) ?
    C4 C5 H5 . . 119.1 ?
    C6 C5 H5 . . 119.1 ?
    C5 C6 C1 . . 119.0(2) ?
    C5 C6 N2 . . 118.4(2) ?
    C1 C6 N2 . . 122.5(2) ?
    C8 C7 N2 . . 113.11(19) ?
    C8 C7 H7A . . 109.0 ?
    N2 C7 H7A . . 109.0 ?
    C8 C7 H7B . . 109.0 ?
    N2 C7 H7B . . 109.0 ?
    H7A C7 H7B . . 107.8 ?
    C9 C8 C7 . . 178.9(3) ?
    C8 C9 H9 . . 177(2) ?
    O2 C10 N2 . . 122.8(2) ?
    O2 C10 C11 . . 121.9(2) ?
    N2 C10 C11 . . 115.2(2) ?
    C12 C11 C10 . . 108.2(2) ?
    C12 C11 H11A . . 110.1 ?
    C10 C11 H11A . . 110.1 ?
    C12 C11 H11B . . 110.1 ?
    C10 C11 H11B . . 110.1 ?
    H11A C11 H11B . . 108.4 ?
    O1 C12 N1 . . 121.3(2) ?
    O1 C12 C11 . . 122.9(2) ?
    N1 C12 C11 . . 115.7(2) ?
    C14 C13 N1 . . 112.9(2) ?
    C14 C13 H13A . . 109.0 ?
    N1 C13 H13A . . 109.0 ?
    C14 C13 H13B . . 109.0 ?
    N1 C13 H13B . . 109.0 ?
    H13A C13 H13B . . 107.8 ?
    C15 C14 C13 . . 177.7(3) ?
    C14 C15 H15 . . 177(2) ?
loop_
    _geom_torsion_atom_site_label_1
    _geom_torsion_atom_site_label_2
    _geom_torsion_atom_site_label_3
    _geom_torsion_atom_site_label_4
    _geom_torsion_site_symmetry_1
    _geom_torsion_site_symmetry_2
    _geom_torsion_site_symmetry_3
    _geom_torsion_site_symmetry_4
    _geom_torsion
    _geom_torsion_publ_flag
    C12 N1 C1 C2 . . . . -136.1(2) ?
    C13 N1 C1 C2 . . . . 35.0(3) ?
    C12 N1 C1 C6 . . . . 47.5(3) ?
    C13 N1 C1 C6 . . . . -141.4(2) ?
    C6 C1 C2 C3 . . . . 1.1(3) ?
    N1 C1 C2 C3 . . . . -175.4(2) ?
    C1 C2 C3 C4 . . . . -1.4(4) ?
    C1 C2 C3 Cl1 . . . . 178.89(18) ?
    C2 C3 C4 C5 . . . . 0.1(4) ?
    Cl1 C3 C4 C5 . . . . 179.86(19) ?
    C3 C4 C5 C6 . . . . 1.4(4) ?
    C4 C5 C6 C1 . . . . -1.6(4) ?
    C4 C5 C6 N2 . . . . 174.4(2) ?
    C2 C1 C6 C5 . . . . 0.3(3) ?
    N1 C1 C6 C5 . . . . 176.7(2) ?
    C2 C1 C6 N2 . . . . -175.5(2) ?
    N1 C1 C6 N2 . . . . 0.9(3) ?
    C10 N2 C6 C5 . . . . 136.9(2) ?
    C7 N2 C6 C5 . . . . -40.3(3) ?
    C10 N2 C6 C1 . . . . -47.3(3) ?
    C7 N2 C6 C1 . . . . 135.5(2) ?
    C10 N2 C7 C8 . . . . -80.8(3) ?
    C6 N2 C7 C8 . . . . 96.6(2) ?
    C6 N2 C10 O2 . . . . -178.7(2) ?
    C7 N2 C10 O2 . . . . -1.5(4) ?
    C6 N2 C10 C11 . . . . 3.5(3) ?
    C7 N2 C10 C11 . . . . -179.3(2) ?
    O2 C10 C11 C12 . . . . -106.1(3) ?
    N2 C10 C11 C12 . . . . 71.8(3) ?
    C1 N1 C12 O1 . . . . 176.3(2) ?
    C13 N1 C12 O1 . . . . 4.9(4) ?
    C1 N1 C12 C11 . . . . -6.2(3) ?
    C13 N1 C12 C11 . . . . -177.5(2) ?
    C10 C11 C12 O1 . . . . 107.6(3) ?
    C10 C11 C12 N1 . . . . -69.9(3) ?
    C12 N1 C13 C14 . . . . 83.2(3) ?
    C1 N1 C13 C14 . . . . -88.6(3) ?
loop_
    _geom_hbond_atom_site_label_D
    _geom_hbond_atom_site_label_H
    _geom_hbond_atom_site_label_A
    _geom_hbond_site_symmetry_A
    _geom_hbond_distance_DH
    _geom_hbond_distance_HA
    _geom_hbond_distance_DA
    _geom_hbond_angle_DHA
    C9 H9 O1 4 0.95(3) 2.24(3) 3.176(3) 171(3)
