# Supplementary material for: 7-Chloro-1,5-dipropargyl-1H-1,5-benzodiazepine-2,4(3H,5H)-dione
Source: Acta Crystallogr Sect E Struct Rep Online. 2010 Nov 20;66(Pt 12):o3228. doi: 10.1107/S1600536810047008 (PMC3011384; doi:10.1107/S1600536810047008)
Supplement: Supplementary file 2 [file e-66-o3228-Isup2.hkl]

# 
# h,k,l, Fc-squared, Fo-squared, sigma(Fo-squared) and status flag 
# 
data_I
_shelx_title '  P21/n' 
_shelx_refln_list_code          4 
_shelx_F_calc_maximum      160.32 
_exptl_crystal_F_000       592.00 
_reflns_d_resolution_high  0.7425 
 
loop_ 
 _symmetry_equiv_pos_as_xyz 
 'x, y, z' 
 '-x+1/2, y+1/2, -z+1/2' 
 '-x, -y, -z' 
 'x-1/2, -y-1/2, z-1/2' 
 
_cell_length_a    10.7755 
_cell_length_b     7.6580 
_cell_length_c    16.7221 
_cell_angle_alpha  90.000 
_cell_angle_beta  103.621 
_cell_angle_gamma  90.000 
 
_shelx_F_squared_multiplier     1.000 
 
loop_ 
 _refln_index_h 
 _refln_index_k 
 _refln_index_l 
 _refln_F_squared_calc 
 _refln_F_squared_meas 
 _refln_F_squared_sigma 
 _refln_observed_status 
   4   0   0        9.17        6.37      1.68 o 
   6   0   0     5654.33     6169.66     76.57 o 
   8   0   0      807.80      873.21     15.97 o 
  10   0   0      127.93      129.09      9.38 o 
  12   0   0       59.64       68.92      9.98 o 
  14   0   0        9.34       19.37     10.03 o 
   1   1   0       32.33       11.11      8.39 o 
   2   1   0       10.07       37.58      7.29 o 
   3   1   0     5170.09     5660.98     36.85 o 
   4   1   0       87.67       59.31      2.13 o 
   5   1   0      561.06      552.47      7.86 o 
   6   1   0       60.69       66.60      3.02 o 
   7   1   0      677.42      680.64     10.19 o 
   8   1   0      150.96      132.48      5.46 o 
   9   1   0       45.81       50.64      3.58 o 
  10   1   0       68.19       76.49      5.37 o 
  11   1   0        6.17       11.17      3.72 o 
  12   1   0      139.56      143.92      8.62 o 
  13   1   0        1.09        9.97      5.04 o 
   0   2   0       46.86       78.74      3.05 o 
   1   2   0     1358.52     1436.16     15.74 o 
   2   2   0     4260.33     4333.03     33.15 o 
   3   2   0       65.91      104.05      1.96 o 
   4   2   0      103.23      116.66      2.82 o 
   5   2   0      283.40      281.30      4.38 o 
   6   2   0     1357.33     1267.89     13.96 o 
   7   2   0      126.42      108.88      4.59 o 
   8   2   0      514.84      476.19      9.13 o 
   9   2   0       21.94       17.88      3.12 o 
  10   2   0       93.67       67.05      5.56 o 
  11   2   0      326.27      313.73     10.41 o 
  12   2   0        2.95        0.50      3.81 o 
  13   2   0        6.29        2.20      5.63 o 
   1   3   0     1320.31     1317.99     11.37 o 
   2   3   0      435.38      378.63      6.40 o 
   3   3   0      446.99      551.61      6.23 o 
   4   3   0     2244.73     2543.07     22.91 o 
   5   3   0      917.03      954.85     10.94 o 
   6   3   0       17.12       18.76      1.69 o 
   7   3   0      821.92      797.39     10.69 o 
   8   3   0      129.94      140.76      7.68 o 
   9   3   0      181.70      212.73      8.03 o 
  10   3   0        8.66        3.82      3.91 o 
  11   3   0       11.97       11.46      4.69 o 
  12   3   0        4.63        6.59      4.70 o 
  13   3   0       64.99       59.61      7.75 o 
   0   4   0      393.19      497.37      9.95 o 
   1   4   0       10.01       16.78      1.65 o 
   2   4   0      115.87      126.94      3.38 o 
   3   4   0     1131.40     1019.01     10.34 o 
   4   4   0       49.48       47.45      2.04 o 
   5   4   0      883.20      826.70      9.71 o 
   6   4   0      102.83      106.46      3.31 o 
   7   4   0      406.70      405.77      6.74 o 
   8   4   0       46.45       44.40      3.67 o 
   9   4   0       38.33       46.33      5.41 o 
  10   4   0       10.19        8.98      3.90 o 
  11   4   0      104.89      115.13      9.76 o 
  12   4   0        1.07        7.17      4.77 o 
  13   4   0        1.34       -9.26     10.30 o 
   1   5   0       45.98       33.01      3.04 o 
   2   5   0     3360.53     3453.43     50.69 o 
   3   5   0       59.17       61.71      3.48 o 
   4   5   0     1369.30     1295.77     15.29 o 
   5   5   0      453.40      463.27      7.16 o 
   6   5   0     1756.80     1731.96     19.20 o 
   7   5   0      218.15      202.56      5.75 o 
   8   5   0        7.02        3.72      3.22 o 
   9   5   0       46.36       46.12      5.32 o 
  10   5   0      173.51      184.95     10.01 o 
  11   5   0      148.89      138.73     13.09 o 
  12   5   0      119.48      131.05      9.81 o 
   0   6   0        6.53       21.53      2.48 o 
   1   6   0        4.66        6.93      2.66 o 
   2   6   0       63.65       44.98      5.49 o 
   3   6   0      124.92      120.90      4.75 o 
   4   6   0      156.09      145.93      6.21 o 
   5   6   0      308.08      312.46      8.06 o 
   6   6   0      335.11      346.26      7.80 o 
   7   6   0        2.60        1.30      2.33 o 
   8   6   0       61.05       51.22      5.16 o 
   9   6   0       97.03       96.26      7.62 o 
  10   6   0       34.51       21.91      5.37 o 
  11   6   0        2.72        3.26      4.88 o 
   1   7   0       83.86       79.34      4.99 o 
   2   7   0      641.52      606.57     13.98 o 
   3   7   0      375.95      384.15     11.32 o 
   4   7   0     1660.39     1581.67     28.72 o 
   5   7   0        6.66        5.90      4.16 o 
   6   7   0        9.16        8.03      2.93 o 
   7   7   0        0.01       13.53      3.64 o 
   8   7   0        0.13        1.63      3.40 o 
   9   7   0        8.42       16.26      4.91 o 
  10   7   0      106.10      125.73     12.08 o 
   1   8   0      124.85      126.89      7.67 o 
   2   8   0      168.10      169.54      9.42 o 
   3   8   0       34.50       25.09      5.32 o 
   4   8   0       84.99       81.81     12.06 o 
   5   8   0      130.66      132.65     15.63 o 
   6   8   0       19.63       10.76      4.24 o 
   7   8   0       38.40       33.22      6.34 o 
   8   8   0        1.49        3.04      9.52 o 
   1   9   0       80.27       76.92      6.43 o 
   2   9   0       23.81       26.22      7.26 o 
   3   9   0      100.99      128.85     13.69 o 
   4   9   0       36.48       64.35     11.48 o 
   5   9   0      120.03      135.14     16.55 o 
   6   9   0       23.53       19.22     10.28 o 
   0  10   0      308.14      270.92     15.55 o 
   1  10   0       56.36       54.09      7.42 o 
 -13   0   1        1.23       -5.77      5.77 o 
 -11   0   1        8.26        9.76      4.83 o 
  -9   0   1     1091.48     1109.20     35.31 o 
  -7   0   1       29.28       46.58      4.20 o 
  -5   0   1     3024.40     3259.98     42.11 o 
  -1   0   1      156.33        0.59      0.82 o 
   3   0   1      264.52      195.48      5.98 o 
   5   0   1      282.84      460.50      8.17 o 
   7   0   1      199.71      243.67      6.51 o 
   9   0   1      244.38      269.02      9.89 o 
  11   0   1       74.73       69.42      7.99 o 
  13   0   1       67.37       78.09     19.43 o 
 -14   1   1      340.15      342.56     31.57 o 
 -13   1   1       63.73       81.66      8.05 o 
 -12   1   1       10.15        8.29      4.97 o 
 -11   1   1       97.70       99.00      6.87 o 
 -10   1   1       29.25       33.10      4.05 o 
  -9   1   1       99.04      121.76      6.50 o 
  -8   1   1      795.25      820.94     12.41 o 
  -7   1   1        3.03        3.74      1.73 o 
  -6   1   1     1855.37     1958.53     19.84 o 
  -5   1   1      579.84      509.54      6.77 o 
  -4   1   1     2322.45     2245.96     19.55 o 
  -3   1   1     7988.66     8612.92     62.08 o 
   2   1   1       64.02       41.64      1.39 o 
   3   1   1    11621.37    12179.93     77.46 o 
   4   1   1     4525.81     4945.54     37.87 o 
   5   1   1      920.35     1014.07     10.72 o 
   6   1   1      370.74      416.39      5.68 o 
   7   1   1       26.50       49.06      2.53 o 
   8   1   1       42.34       39.17      2.78 o 
   9   1   1      424.69      407.17      8.14 o 
  10   1   1        0.22       -2.70      2.70 o 
  11   1   1       24.43       26.51      4.63 o 
  12   1   1       24.51       29.45      5.13 o 
  13   1   1       16.66       19.66      5.77 o 
 -13   2   1       17.18       16.83      6.51 o 
 -12   2   1       21.07       23.14      4.79 o 
 -11   2   1        6.62        4.70      4.20 o 
 -10   2   1       21.17       28.98      4.05 o 
  -9   2   1      252.91      237.34      9.28 o 
  -8   2   1       90.92       96.04      4.67 o 
  -7   2   1      157.72      134.14      4.93 o 
  -6   2   1      104.47      100.98      3.48 o 
  -5   2   1        1.61        5.17      1.21 o 
  -4   2   1     3822.45     3957.89     67.20 o 
  -3   2   1       65.36       90.45      1.90 o 
  -2   2   1      420.90      466.94      4.36 o 
  -1   2   1      171.91      315.48      7.44 o 
   1   2   1      494.56      438.00      8.91 o 
   2   2   1     1997.07     1999.24     13.54 o 
   3   2   1      502.50      505.60      5.10 o 
   4   2   1      129.54      152.09      3.64 o 
   5   2   1      172.43      174.14      3.50 o 
   6   2   1        6.02       17.78      2.23 o 
   7   2   1       80.37      106.57      4.82 o 
   8   2   1     1052.57      996.75     14.34 o 
   9   2   1      282.27      318.20      8.07 o 
  10   2   1      109.26      125.39      7.24 o 
  11   2   1        5.51       12.95      3.98 o 
  12   2   1       38.41       53.05      6.83 o 
  13   2   1        0.04        4.68      5.94 o 
 -13   3   1        9.50        1.35      4.89 o 
 -12   3   1        2.93       -0.37      4.24 o 
 -11   3   1       18.68       23.14      5.64 o 
 -10   3   1      197.72      196.05      8.56 o 
  -9   3   1      191.30      197.35      5.66 o 
  -8   3   1       47.32       49.41      3.08 o 
  -7   3   1       17.87        8.65      1.77 o 
  -6   3   1       52.90       47.11      2.33 o 
  -5   3   1      260.51      254.97      4.31 o 
  -4   3   1      745.07      739.88      7.78 o 
  -3   3   1      434.25      386.11      5.20 o 
  -2   3   1      822.82      738.72      7.19 o 
  -1   3   1      868.95      946.86     19.71 o 
   0   3   1      784.62      754.92     10.68 o 
   1   3   1      206.03      260.20      3.63 o 
   2   3   1       65.09       66.75      1.65 o 
   3   3   1      841.10      891.83      8.31 o 
   4   3   1      241.38      197.61      3.43 o 
   5   3   1        0.20        3.30      1.18 o 
   6   3   1      285.83      277.26      8.12 o 
   7   3   1        5.14        9.64      2.27 o 
   8   3   1      569.07      546.35     10.72 o 
   9   3   1      370.34      359.87      9.98 o 
  10   3   1        3.28        0.66      3.25 o 
  11   3   1        7.60        5.00      4.38 o 
  12   3   1       18.87       13.24      5.23 o 
  13   3   1        5.78        6.72      7.08 o 
 -13   4   1        1.36        2.06      5.00 o 
 -12   4   1       34.51       25.81      5.67 o 
 -11   4   1      147.23      141.40      9.23 o 
 -10   4   1      129.18      107.42      7.76 o 
  -9   4   1      729.86      705.15     16.13 o 
  -8   4   1      202.53      199.68      5.20 o 
  -7   4   1     1698.62     1731.47     17.13 o 
  -6   4   1     1335.96     1164.39     12.12 o 
  -5   4   1       44.50       53.29      2.53 o 
  -4   4   1      143.58       97.76      4.09 o 
  -3   4   1      427.66      458.72      7.83 o 
  -2   4   1      291.44      384.96      5.27 o 
  -1   4   1      820.52      891.22     10.12 o 
   0   4   1     3009.66     3199.92     28.63 o 
   1   4   1       82.54      114.40      3.43 o 
   2   4   1     1812.93     1796.81     19.58 o 
   3   4   1       21.50       32.52      2.02 o 
   4   4   1       11.15       11.45      1.31 o 
   5   4   1        2.20        0.40      1.25 o 
   6   4   1      110.64      132.93      3.96 o 
   7   4   1       79.84       82.39      4.09 o 
   8   4   1        9.18       13.02      3.63 o 
   9   4   1      158.90      150.58      8.54 o 
  10   4   1        1.52        3.19      3.77 o 
  11   4   1        1.18        3.97      4.36 o 
  12   4   1        7.05        4.01      4.92 o 
 -12   5   1       21.07       16.88      5.56 o 
 -11   5   1      192.14      211.73     11.28 o 
 -10   5   1       12.53       14.88      4.37 o 
  -9   5   1        0.04        2.53      3.22 o 
  -8   5   1      115.49      106.21      6.83 o 
  -7   5   1      125.37      122.41      4.63 o 
  -6   5   1        2.42       -0.33      1.80 o 
  -5   5   1      136.80      124.46      5.53 o 
  -4   5   1      163.03      189.31      4.59 o 
  -3   5   1      201.09      176.01      4.37 o 
  -1   5   1      399.75      411.33      7.58 o 
   0   5   1       33.03       57.48      2.37 o 
   1   5   1      217.72      193.11      4.89 o 
   2   5   1      236.24      299.88      5.84 o 
   3   5   1      412.55      375.43      6.49 o 
   4   5   1      429.88      454.63      7.32 o 
   5   5   1        4.31       13.45      1.84 o 
   6   5   1      303.82      284.72      6.75 o 
   7   5   1       13.55       18.18      3.12 o 
   8   5   1        4.77        2.30      3.09 o 
   9   5   1       20.57       22.51      4.37 o 
  10   5   1       21.84       23.33      4.99 o 
  11   5   1      148.28      142.46      9.73 o 
  12   5   1       46.96       46.14      7.06 o 
 -11   6   1       10.88       16.29      5.69 o 
 -10   6   1        8.84       11.40      4.95 o 
  -9   6   1       72.28       67.29      6.17 o 
  -8   6   1       13.60        7.06      3.29 o 
  -7   6   1        0.03       -2.35      2.74 o 
  -6   6   1        5.21       10.11      2.28 o 
  -5   6   1       31.40       33.78      2.64 o 
  -4   6   1       14.87       24.61      2.16 o 
  -3   6   1      107.59      128.38      5.78 o 
  -2   6   1      140.71      132.51      5.25 o 
  -1   6   1      644.55      595.92      7.82 o 
   0   6   1        1.20        5.32      1.61 o 
   1   6   1     2095.65     1989.76     35.39 o 
   2   6   1        9.59        9.63      2.46 o 
   3   6   1       29.10       40.73      5.83 o 
   4   6   1      297.18      289.23      9.70 o 
   5   6   1      263.41      254.98      6.23 o 
   6   6   1        3.58       -0.08      2.42 o 
   7   6   1      430.96      401.44     14.49 o 
   8   6   1       11.93       13.75      3.82 o 
   9   6   1        4.92        6.45      3.77 o 
  10   6   1      154.92      171.08     11.07 o 
  11   6   1        0.02        0.94      6.34 o 
 -10   7   1       11.99       11.33      6.48 o 
  -9   7   1       81.65       83.07      7.71 o 
  -8   7   1       54.12       51.54      5.82 o 
  -7   7   1      133.22      137.66      8.15 o 
  -6   7   1      118.25      104.73      5.33 o 
  -5   7   1      379.97      359.86      9.90 o 
  -4   7   1       16.94       21.71      4.46 o 
  -3   7   1       29.76       33.42      4.29 o 
  -2   7   1      672.00      595.17     13.64 o 
  -1   7   1        0.97       -1.48      1.58 o 
   0   7   1       28.27       34.06      3.33 o 
   1   7   1        2.21       -0.77      2.47 o 
   2   7   1       12.45       12.13      3.85 o 
   3   7   1      388.98      411.20     18.76 o 
   4   7   1        3.04        4.97      4.90 o 
   5   7   1       20.19       19.22      8.13 o 
   6   7   1        3.60        3.86      2.84 o 
   7   7   1      161.35      183.73     11.65 o 
   8   7   1      128.70      124.03      9.69 o 
   9   7   1       13.76       20.45      4.95 o 
  10   7   1        9.40       -1.30      6.02 o 
  -8   8   1       66.14       35.29     11.88 o 
  -7   8   1       38.03       50.58     10.13 o 
  -6   8   1        1.07        1.58      3.72 o 
  -5   8   1        0.09        4.31      4.52 o 
  -4   8   1       93.35       92.65      8.64 o 
  -3   8   1      478.96      453.92     12.94 o 
  -2   8   1       51.01       69.84      5.62 o 
  -1   8   1      382.61      385.00     10.22 o 
   0   8   1       10.07       11.26      4.33 o 
   1   8   1        1.82        3.18      3.19 o 
   2   8   1      962.24      892.45     22.63 o 
   3   8   1      103.02      102.09      8.76 o 
   4   8   1        1.52        7.29      6.77 o 
   5   8   1      101.47      103.47     14.37 o 
   6   8   1        6.66        5.03      3.92 o 
   7   8   1      164.17      145.87     10.47 o 
   8   8   1      182.51      203.14     23.05 o 
  -6   9   1        3.98       19.17      9.41 o 
  -5   9   1       77.95       86.69     13.19 o 
  -4   9   1        8.90        5.53      7.13 o 
  -3   9   1       31.05       37.52      8.52 o 
  -2   9   1       11.18       16.77      5.52 o 
  -1   9   1        0.34       -2.77      2.77 o 
   0   9   1       65.53       55.89      7.46 o 
   1   9   1        9.40       12.31      4.11 o 
   2   9   1       49.55       56.40      9.26 o 
   3   9   1        0.44        1.08      6.03 o 
   4   9   1      134.43      181.48     17.99 o 
   5   9   1       22.13       28.00     10.10 o 
   6   9   1       81.46      105.80     16.39 o 
   0  10   1      116.36      117.71     11.07 o 
   3  10   1       62.20       84.30     12.38 o 
 -14   0   2        1.92       -0.92      7.15 o 
 -12   0   2       28.82       27.86      7.53 o 
 -10   0   2       16.14        5.55      8.25 o 
  -8   0   2       83.83       77.71      5.57 o 
  -6   0   2     7533.40     7581.00     92.64 o 
  -4   0   2       70.18      159.63      4.63 o 
   4   0   2     2586.56     2365.57     27.23 o 
   6   0   2       93.85       87.29      4.07 o 
   8   0   2       29.66       35.07      3.74 o 
  10   0   2      375.21      386.47     19.27 o 
  12   0   2       45.75       41.90     18.81 o 
 -14   1   2       10.59       17.85      7.93 o 
 -13   1   2        2.58        6.06      4.67 o 
 -12   1   2      122.24      126.96      8.10 o 
 -11   1   2       95.77      105.06      7.35 o 
 -10   1   2        3.83        6.93      3.05 o 
  -9   1   2      643.56      572.82     10.64 o 
  -8   1   2       28.07       25.25      2.88 o 
  -7   1   2       91.54      113.23      4.18 o 
  -6   1   2     2671.51     2697.78     30.58 o 
  -5   1   2      282.71      334.91      5.64 o 
  -4   1   2      470.39      497.89      6.67 o 
  -3   1   2     2076.83     2165.36     15.84 o 
  -2   1   2      523.94      368.17     13.11 o 
   2   1   2     1896.40     2144.13     16.67 o 
   3   1   2        5.91        7.45      1.09 o 
   4   1   2      136.26      156.83      3.37 o 
   5   1   2      179.02      162.73      3.83 o 
   6   1   2      354.18      299.41      5.36 o 
   7   1   2       48.28       48.98      3.01 o 
   8   1   2        0.14        1.49      2.28 o 
   9   1   2      206.66      154.40      7.02 o 
  10   1   2       10.08       13.40      3.46 o 
  11   1   2        8.12       11.39      4.09 o 
  12   1   2       15.89       13.32      5.05 o 
  13   1   2       64.30       58.61      7.50 o 
 -14   2   2        0.18        3.84      5.93 o 
 -13   2   2       71.24       70.89      9.01 o 
 -12   2   2      147.23      141.23      8.38 o 
 -11   2   2      106.82      110.62      7.24 o 
 -10   2   2      293.88      267.83      8.43 o 
  -9   2   2       17.55       13.27      2.88 o 
  -8   2   2       53.30       67.05      4.33 o 
  -7   2   2     1383.43     1368.29     16.77 o 
  -6   2   2        5.10        9.87      2.22 o 
  -5   2   2      262.34      301.03      5.06 o 
  -4   2   2      373.54      507.58      6.99 o 
  -3   2   2      599.84      825.64      7.65 o 
  -2   2   2      397.08      381.16      3.59 o 
  -1   2   2     1693.61     1451.73     10.64 o 
   0   2   2      313.62      381.15      5.41 o 
   1   2   2     4586.56     4508.62     30.23 o 
   2   2   2      267.48      250.78      2.86 o 
   3   2   2     1189.49     1367.62     11.15 o 
   4   2   2        0.67       10.52      1.42 o 
   5   2   2      798.77      664.64     10.13 o 
   6   2   2      699.99      691.12     11.27 o 
   7   2   2       16.03       22.68      2.68 o 
   8   2   2      233.97      237.93      6.78 o 
   9   2   2        6.74        9.16      3.04 o 
  10   2   2       32.71       33.00      4.52 o 
  11   2   2       27.26       26.58      4.79 o 
  12   2   2      426.66      421.57     14.74 o 
  13   2   2        1.32        4.17      5.87 o 
 -13   3   2       41.57       43.88      6.77 o 
 -12   3   2        4.57        2.44      4.36 o 
 -11   3   2      275.18      299.17     11.88 o 
 -10   3   2       12.14       10.71      3.62 o 
  -9   3   2      610.19      588.25     11.60 o 
  -8   3   2       52.17       54.10      4.07 o 
  -7   3   2        1.77        6.61      2.04 o 
  -6   3   2        0.54        2.84      1.32 o 
  -5   3   2     1146.72     1166.55     11.65 o 
  -4   3   2      520.35      609.01      6.82 o 
  -3   3   2      814.09      732.36      6.74 o 
  -2   3   2      642.55      580.14      5.62 o 
  -1   3   2     1927.80     2051.87     52.23 o 
   0   3   2      239.43      298.84      4.38 o 
   1   3   2      296.68      318.69      6.04 o 
   2   3   2     1315.24     1338.46     10.85 o 
   3   3   2       71.79       31.13      1.70 o 
   4   3   2        9.19       12.37      1.39 o 
   5   3   2      163.72      139.73      4.29 o 
   6   3   2       41.43       25.87      2.24 o 
   7   3   2      655.59      679.76     11.50 o 
   8   3   2      171.73      162.56      6.93 o 
   9   3   2       27.46       40.22      5.89 o 
  10   3   2       25.47       13.89      5.01 o 
  11   3   2      404.63      414.83     14.11 o 
  12   3   2        2.12        4.79      4.88 o 
  13   3   2       92.29       89.56      9.27 o 
 -13   4   2       81.82       64.07      7.82 o 
 -12   4   2        0.78        8.05      4.82 o 
 -11   4   2       25.84       17.23      4.75 o 
 -10   4   2       36.48       26.02      4.83 o 
  -9   4   2      411.99      407.73      9.44 o 
  -8   4   2      329.16      339.66      6.63 o 
  -7   4   2      222.41      226.01      4.93 o 
  -6   4   2      272.39      293.82      5.09 o 
  -5   4   2      781.21      702.44      9.38 o 
  -4   4   2      157.73      201.90      3.74 o 
  -3   4   2      390.99      450.02      6.25 o 
  -2   4   2      171.79      193.52      3.34 o 
  -1   4   2     2548.66     2573.54     27.64 o 
   0   4   2      487.37      564.54      7.35 o 
   1   4   2      154.99      155.42      3.91 o 
   2   4   2      401.10      461.09      7.32 o 
   3   4   2        9.14        8.68      1.16 o 
   4   4   2      502.39      522.34      6.94 o 
   5   4   2       42.66       31.04      2.48 o 
   6   4   2      100.33       83.45      3.48 o 
   7   4   2      364.40      353.70      7.40 o 
   8   4   2       13.78        7.96      3.59 o 
   9   4   2       10.65        2.75      3.66 o 
  10   4   2       85.30       78.46      7.21 o 
  11   4   2       39.65       53.02      6.66 o 
  12   4   2       10.85        9.73      5.30 o 
 -12   5   2        1.24        0.19      4.61 o 
 -11   5   2        5.06        5.20      4.35 o 
 -10   5   2        2.99       11.02      4.07 o 
  -9   5   2       91.57       79.85      7.71 o 
  -8   5   2       68.22       67.61      4.53 o 
  -7   5   2      179.67      145.05      4.89 o 
  -6   5   2       39.58       39.66      3.07 o 
  -5   5   2      175.14      167.59      4.36 o 
  -4   5   2      637.00      635.43      7.95 o 
  -3   5   2      128.66      122.51      4.27 o 
  -2   5   2      449.95      474.44      6.81 o 
  -1   5   2       35.57       37.57      2.17 o 
   0   5   2      234.61      204.69      3.86 o 
   1   5   2        6.08       12.62      2.15 o 
   2   5   2      180.51      166.07      5.03 o 
   3   5   2     1320.71     1314.76     17.83 o 
   4   5   2     1192.74     1234.33     15.31 o 
   5   5   2      653.45      637.01      9.05 o 
   6   5   2      581.23      614.78     10.59 o 
   7   5   2      123.25      118.54     10.55 o 
   8   5   2       12.76       14.47      3.76 o 
   9   5   2      103.46      114.49      7.63 o 
  10   5   2      149.15      159.34      9.49 o 
  11   5   2       23.71       23.94      5.60 o 
 -11   6   2       31.69       16.23      7.56 o 
 -10   6   2       74.81       91.59      8.34 o 
  -9   6   2       56.48       50.56      5.88 o 
  -8   6   2       22.75       15.97      3.87 o 
  -7   6   2      199.92      185.01      7.35 o 
  -6   6   2      127.84      124.49      4.88 o 
  -5   6   2        1.60        2.66      2.56 o 
  -4   6   2      434.32      440.72     12.78 o 
  -3   6   2      410.94      407.09      6.79 o 
  -2   6   2     1040.88      989.50     12.01 o 
  -1   6   2       32.82       33.21      2.30 o 
   0   6   2       99.79      113.83      4.37 o 
   1   6   2       32.08       38.28      3.33 o 
   2   6   2      383.16      400.11      9.55 o 
   3   6   2       94.57       95.95      6.72 o 
   4   6   2      166.91      171.57      8.13 o 
   5   6   2      161.30      162.31      6.52 o 
   6   6   2      108.46      115.31      5.85 o 
   7   6   2       11.12       10.80      3.34 o 
   8   6   2       24.95       25.04      5.38 o 
   9   6   2       71.59       72.74      6.58 o 
  10   6   2       12.13       15.06      6.27 o 
  11   6   2        1.10       -0.24      6.36 o 
 -10   7   2      123.05      124.02     21.61 o 
  -9   7   2       52.78       48.92      8.71 o 
  -8   7   2        3.58        8.22      3.89 o 
  -7   7   2       16.76        8.13      3.24 o 
  -6   7   2        0.49        1.45      2.46 o 
  -5   7   2      123.49      135.70     10.37 o 
  -4   7   2      339.38      342.59     10.94 o 
  -3   7   2       64.58       83.60      6.13 o 
  -2   7   2      244.23      244.32      6.46 o 
  -1   7   2      236.09      206.45      8.91 o 
   0   7   2       74.43       85.04      4.40 o 
   1   7   2      638.93      584.19     13.84 o 
   2   7   2        5.66       17.09      3.78 o 
   3   7   2       89.75       80.47      7.85 o 
   4   7   2       46.50       43.63      6.82 o 
   5   7   2      125.87      144.66     16.52 o 
   6   7   2      291.69      280.31      8.86 o 
   7   7   2      185.36      173.20      8.36 o 
   8   7   2      189.54      179.85      9.46 o 
   9   7   2       28.11       23.54      5.46 o 
  -9   8   2        8.99        3.15      9.13 o 
  -8   8   2       68.98       69.36     14.55 o 
  -7   8   2      195.41      179.52     27.45 o 
  -6   8   2       87.61       81.97     10.22 o 
  -5   8   2        0.31        4.19      2.98 o 
  -4   8   2      103.27      133.45     10.33 o 
  -3   8   2      201.04      201.77      9.18 o 
  -2   8   2       19.20       23.13      4.51 o 
  -1   8   2      128.84      131.05      3.96 o 
   0   8   2       35.34       34.71      4.14 o 
   1   8   2       10.96       13.90      4.56 o 
   2   8   2       20.88       16.92      4.70 o 
   3   8   2        0.00       -1.76      5.17 o 
   4   8   2       34.05       33.77      9.05 o 
   5   8   2       75.86       95.79     14.61 o 
   6   8   2       51.09       50.82      6.34 o 
   7   8   2        1.43        0.07      7.43 o 
   8   8   2        0.04        4.67      9.28 o 
  -6   9   2      131.23      113.09     15.73 o 
  -5   9   2      225.94      230.84      9.39 o 
  -4   9   2        0.60        0.83      4.67 o 
  -3   9   2      167.95      186.34     23.98 o 
  -2   9   2      179.88      176.62      8.99 o 
  -1   9   2       48.76       41.43      5.10 o 
   0   9   2        0.12        2.76      3.40 o 
   1   9   2      311.32      310.34     12.42 o 
   2   9   2       54.18       61.15      9.96 o 
   3   9   2       13.31       18.15      7.55 o 
   4   9   2        0.10       13.69      7.84 o 
   5   9   2       40.22       59.73     12.48 o 
   6   9   2       39.33       54.36     12.53 o 
  -2  10   2       10.07        3.15      5.22 o 
   0  10   2        2.89       -1.78      4.64 o 
 -13   0   3        2.11        7.51      6.39 o 
 -11   0   3       53.63       56.29      7.19 o 
  -7   0   3      274.34      204.27      8.79 o 
  -5   0   3       29.77       12.83      2.54 o 
  -3   0   3      595.09      527.69      7.98 o 
   3   0   3     1156.24      954.69     10.22 o 
   5   0   3        9.38       11.38      2.02 o 
   7   0   3     1284.54     1302.22     18.39 o 
   9   0   3      222.88      167.97     10.46 o 
  11   0   3       22.81       28.35      6.50 o 
  13   0   3       66.71       63.83     11.24 o 
 -14   1   3       57.28       68.78      8.41 o 
 -13   1   3       65.39       54.61      6.96 o 
 -12   1   3        8.53        4.78      3.88 o 
 -11   1   3      221.85      213.62      9.19 o 
 -10   1   3       15.84       16.58      3.50 o 
  -9   1   3     1576.08     1532.09     19.72 o 
  -8   1   3       72.72       83.00      4.36 o 
  -7   1   3       74.32       90.04      3.88 o 
  -6   1   3       26.34       66.03      3.13 o 
  -5   1   3     1941.92     1896.85     18.74 o 
  -4   1   3       66.21       41.53      2.29 o 
  -3   1   3    25702.02    25875.29    169.96 o 
  -2   1   3    12442.02     9723.85    218.03 o 
   1   1   3      139.82      119.52      5.37 o 
   2   1   3        9.25       10.28      0.88 o 
   3   1   3     3560.22     3612.24     26.63 o 
   4   1   3       83.26      147.99      2.98 o 
   5   1   3     2244.19     2078.26     19.12 o 
   6   1   3       64.83       71.75      3.05 o 
   7   1   3      386.62      355.88      6.81 o 
   8   1   3        2.45       -1.12      2.05 o 
   9   1   3       15.26       13.45      3.36 o 
  10   1   3        2.85        5.76      3.34 o 
  11   1   3       18.82       21.12      4.63 o 
  12   1   3        0.37       -2.18      4.58 o 
  13   1   3        0.16       -0.24      5.94 o 
 -14   2   3        8.10        0.08      5.87 o 
 -13   2   3       23.00       25.14      6.80 o 
 -12   2   3        0.39       -3.47      3.47 o 
 -11   2   3      138.04      126.07      7.57 o 
 -10   2   3      167.47      153.48      7.05 o 
  -9   2   3       28.67       29.58      3.36 o 
  -8   2   3      207.92      194.96      6.01 o 
  -7   2   3       29.59       29.76      2.78 o 
  -6   2   3       47.26       38.23      2.90 o 
  -5   2   3      541.14      526.21      7.16 o 
  -4   2   3        0.87       15.03      1.46 o 
  -3   2   3     2522.70     2653.06     19.01 o 
  -2   2   3      251.50      188.54      2.55 o 
  -1   2   3     2575.44     2701.69     17.88 o 
   0   2   3     1743.41     1484.79      9.95 o 
   1   2   3     5314.80     5860.15     37.54 o 
   2   2   3      857.07      884.37      7.53 o 
   3   2   3      260.84      266.82      4.20 o 
   4   2   3      206.51      172.09      3.54 o 
   5   2   3      961.90     1114.45     11.87 o 
   6   2   3       65.70       47.22      3.19 o 
   7   2   3      106.13       98.48      4.63 o 
   8   2   3       10.50        6.46      2.62 o 
   9   2   3       39.33       45.66      4.39 o 
  10   2   3      104.09      129.90      7.70 o 
  11   2   3       10.56       14.34      4.48 o 
  12   2   3      288.86      277.12     16.50 o 
  13   2   3       24.54       32.68      7.96 o 
 -13   3   3       28.87       21.41      6.06 o 
 -12   3   3       16.57       26.19      6.76 o 
 -11   3   3       77.78       83.88      9.72 o 
 -10   3   3      346.56      376.18     11.66 o 
  -9   3   3       41.22       94.13      6.54 o 
  -8   3   3        0.50        6.38      2.93 o 
  -7   3   3      183.46      199.26      5.46 o 
  -6   3   3        0.84       47.52      3.16 o 
  -5   3   3      973.10     1091.51     11.12 o 
  -4   3   3      369.26      361.28      4.96 o 
  -3   3   3      501.03      740.14      7.18 o 
  -2   3   3      193.27      217.60      2.90 o 
  -1   3   3     2783.55     3187.69     21.02 o 
   0   3   3       55.08       48.09      1.52 o 
   1   3   3      223.63      261.92      3.41 o 
   2   3   3     3050.97     3061.54     22.73 o 
   3   3   3     2448.08     2785.30     41.27 o 
   4   3   3        8.41       27.78      1.82 o 
   5   3   3        3.62        3.19      1.37 o 
   6   3   3      195.95      209.44      5.91 o 
   7   3   3      138.04      121.28      5.49 o 
   8   3   3     1332.43     1298.01     17.51 o 
   9   3   3       11.31       84.71      9.63 o 
  10   3   3       84.82       88.66      7.59 o 
  11   3   3       75.15       68.17      7.54 o 
  12   3   3        0.36       32.35      6.37 o 
 -13   4   3       12.43       14.39      5.53 o 
 -12   4   3       13.92       24.23      5.60 o 
 -11   4   3       62.84       54.67      6.48 o 
 -10   4   3        5.79       14.21      4.31 o 
  -9   4   3      678.78      624.03     12.24 o 
  -8   4   3       26.47       24.22      2.58 o 
  -7   4   3     1063.67      999.78     12.19 o 
  -6   4   3        6.65        6.24      1.51 o 
  -5   4   3      527.04      500.43      6.42 o 
  -4   4   3      607.25      611.41      7.67 o 
  -3   4   3       64.94       70.66      2.20 o 
  -2   4   3      154.48      123.12      2.49 o 
  -1   4   3     1054.02     1124.38     15.67 o 
   0   4   3      136.48      195.20      3.13 o 
   1   4   3      752.48      718.00      9.73 o 
   2   4   3      169.18      190.47      3.56 o 
   3   4   3       61.75       44.10      2.09 o 
   4   4   3      446.43      439.49      6.42 o 
   5   4   3      336.68      343.85      6.71 o 
   6   4   3      864.48      859.62     11.00 o 
   7   4   3      144.58      132.65      5.20 o 
   8   4   3       37.10       34.02      4.83 o 
   9   4   3       29.60       33.91      5.05 o 
  10   4   3       64.08       61.67      6.66 o 
  11   4   3       10.85        6.98      4.83 o 
  12   4   3       31.31       42.05      6.77 o 
 -12   5   3       90.35       99.17      9.91 o 
 -11   5   3        0.04       -3.89      3.89 o 
 -10   5   3        0.02        4.07      3.86 o 
  -9   5   3        0.40       -2.00      2.44 o 
  -8   5   3      257.69      252.44      7.51 o 
  -7   5   3       31.59       37.43      3.31 o 
  -6   5   3       84.64      104.80      5.48 o 
  -5   5   3      132.86      138.54      4.24 o 
  -4   5   3        4.65       12.34      1.62 o 
  -3   5   3      126.32      136.91      2.90 o 
  -2   5   3        7.05       11.32      1.33 o 
  -1   5   3      590.77      591.03      7.23 o 
   0   5   3        2.52        5.46      1.09 o 
   1   5   3       31.90       48.79      2.95 o 
   2   5   3        0.20        0.17      1.50 o 
   3   5   3      469.50      495.49      7.10 o 
   4   5   3       33.91       53.18      2.69 o 
   5   5   3       89.05       99.63      3.84 o 
   6   5   3        2.33        2.34      2.21 o 
   7   5   3      329.33      326.17      9.93 o 
   8   5   3       67.63       75.96      6.18 o 
   9   5   3       12.05       14.32      4.39 o 
  10   5   3        1.55       -0.14      4.10 o 
  11   5   3       88.58       81.39      7.86 o 
 -11   6   3        0.02        2.92      4.91 o 
 -10   6   3       15.52        6.93      9.67 o 
  -9   6   3        1.55       -2.24      3.56 o 
  -8   6   3       29.70       34.38      3.87 o 
  -7   6   3      326.46      345.32     10.70 o 
  -6   6   3       21.39       28.57      2.95 o 
  -5   6   3     1747.45     1711.16     20.47 o 
  -4   6   3      117.06      114.92      5.16 o 
  -3   6   3        0.10       10.84      1.48 o 
  -2   6   3        5.73        9.41      1.33 o 
  -1   6   3     1069.15     1100.14     12.03 o 
   0   6   3      590.67      584.96      9.63 o 
   1   6   3     2293.88     2314.37     31.53 o 
   2   6   3        0.00       -0.11      1.93 o 
   3   6   3      654.56      692.79     20.88 o 
   4   6   3        3.67        3.22      1.75 o 
   5   6   3      180.67      170.22      7.04 o 
   6   6   3       33.31       46.79      4.37 o 
   7   6   3      114.61      145.73      7.37 o 
   8   6   3       89.80       83.95      6.44 o 
   9   6   3      149.37      177.07     15.08 o 
  10   6   3       43.93       45.67      6.88 o 
 -10   7   3       24.50       26.79      7.34 o 
  -9   7   3      169.80      172.96     12.89 o 
  -8   7   3      148.52      151.78     11.39 o 
  -7   7   3       23.91       26.80      3.72 o 
  -6   7   3        0.05       -1.26      2.38 o 
  -5   7   3      436.99      381.32      8.46 o 
  -4   7   3       33.93       34.58      2.98 o 
  -3   7   3      128.26      147.21      4.16 o 
  -2   7   3        1.83        1.38      1.49 o 
  -1   7   3       88.40      105.47      3.50 o 
   0   7   3       72.81       72.76     10.77 o 
   1   7   3      468.51      469.18     12.66 o 
   2   7   3      393.37      424.68     17.06 o 
   3   7   3        1.46       -2.19      3.19 o 
   4   7   3        0.03       -0.97      6.21 o 
   5   7   3       47.09       50.18      5.07 o 
   6   7   3        8.79        5.23      3.07 o 
   7   7   3        2.17       -0.91      3.41 o 
   8   7   3      130.75      129.63      8.70 o 
   9   7   3      128.16      105.23     10.79 o 
  -9   8   3      123.33      145.55     19.77 o 
  -8   8   3      122.08      132.14     10.43 o 
  -7   8   3      558.11      564.63     15.65 o 
  -6   8   3       19.48       22.91      3.47 o 
  -5   8   3        1.86        0.14      2.34 o 
  -4   8   3       21.82       17.16      3.61 o 
  -3   8   3      361.51      347.30      7.58 o 
  -2   8   3        9.93       13.24      2.04 o 
  -1   8   3      205.02      210.39      5.10 o 
   0   8   3       51.66       51.24      5.04 o 
   1   8   3      461.17      448.02     12.95 o 
   2   8   3      130.63      145.91      8.83 o 
   3   8   3        8.41       -1.36      6.08 o 
   4   8   3      138.62      170.31     17.65 o 
   5   8   3        2.37       -0.08      6.95 o 
   6   8   3        8.64        2.00      4.20 o 
   7   8   3        3.47        1.35      4.80 o 
   8   8   3       36.96       34.59     12.61 o 
  -6   9   3        7.66        9.70      7.74 o 
  -5   9   3       14.56       11.61      3.90 o 
  -4   9   3      421.11      407.72     12.04 o 
  -3   9   3       99.88      105.92      5.47 o 
  -2   9   3       42.83       42.48      3.42 o 
  -1   9   3        4.56        7.34      3.22 o 
   0   9   3        0.74       -0.82      3.14 o 
   1   9   3        0.38       -2.10      5.27 o 
   2   9   3       54.55       58.13     10.23 o 
   3   9   3       28.81       24.81      8.65 o 
   4   9   3        0.74        4.51      8.02 o 
   5   9   3        2.18        1.34      8.34 o 
   6   9   3        4.50       11.80      9.89 o 
   2  10   3       94.49      115.06     13.84 o 
 -14   0   4      169.36      170.73     16.01 o 
 -12   0   4       53.52       56.63      9.29 o 
 -10   0   4       22.02        7.53      4.72 o 
  -8   0   4       29.25       15.24      3.29 o 
  -6   0   4      519.33      431.44     12.92 o 
  -4   0   4        8.66       35.51      2.93 o 
   2   0   4      416.88      281.84      4.73 o 
   4   0   4     1854.97     1979.84     27.80 o 
   6   0   4     1976.85     1819.68     23.18 o 
   8   0   4        0.10        5.72      2.68 o 
  10   0   4       87.59       66.36      7.82 o 
  12   0   4        0.56       -4.51      6.36 o 
 -14   1   4        4.10        6.37      5.21 o 
 -13   1   4       21.86       23.71      6.12 o 
 -12   1   4      279.38      272.08     10.81 o 
 -11   1   4        7.80        6.86      3.60 o 
 -10   1   4       25.91       22.37      3.68 o 
  -9   1   4        0.12       -2.11      2.44 o 
  -8   1   4      125.56      127.23      5.24 o 
  -7   1   4     1437.85     1375.42     15.69 o 
  -6   1   4      944.19      933.76     11.41 o 
  -5   1   4     1052.21     1252.75     13.55 o 
  -4   1   4      141.83       75.30      2.61 o 
  -3   1   4      167.67      153.26      2.88 o 
  -2   1   4     4061.39     2954.33     49.99 o 
   1   1   4        5.50       31.23      1.23 o 
   2   1   4      494.32      409.57      4.55 o 
   3   1   4       70.78       49.36      2.05 o 
   4   1   4      296.51      244.33      4.97 o 
   5   1   4       21.47       34.36      2.03 o 
   6   1   4      242.46      241.21      8.44 o 
   7   1   4      245.64      272.67      6.10 o 
   8   1   4      197.23      212.78      7.26 o 
   9   1   4      156.94      152.39      7.20 o 
  10   1   4      244.95      261.76      9.19 o 
  11   1   4        7.63       16.13      4.61 o 
  12   1   4       39.66       39.81      6.65 o 
  13   1   4        0.31        0.66      6.41 o 
 -14   2   4       15.45       16.48      7.68 o 
 -13   2   4       84.91       76.30     10.73 o 
 -12   2   4      165.28      149.17      8.64 o 
 -11   2   4      237.79      249.30      9.65 o 
 -10   2   4        3.75        3.59      2.68 o 
  -9   2   4        1.02       -1.32      2.33 o 
  -8   2   4      362.32      381.56      8.00 o 
  -7   2   4        0.98        0.58      1.78 o 
  -6   2   4     4007.36     4157.55     40.11 o 
  -5   2   4     1715.13     1668.03     19.43 o 
  -4   2   4      128.84      168.77      3.56 o 
  -3   2   4     2595.14     2326.23     17.91 o 
  -2   2   4      156.55      183.69      2.45 o 
  -1   2   4      271.17      365.46      3.42 o 
   0   2   4    11346.39    12289.03     77.88 o 
   1   2   4     1486.49     1618.33     12.09 o 
   2   2   4        1.69        1.71      0.96 o 
   3   2   4     3521.99     3550.88     27.65 o 
   4   2   4       72.90       47.45      2.20 o 
   5   2   4     2005.81     1924.06     19.48 o 
   6   2   4     1127.20     1113.61     14.49 o 
   7   2   4       73.91       55.57      3.81 o 
   8   2   4      575.75      597.18     10.92 o 
   9   2   4       37.93       47.60      4.51 o 
  10   2   4      317.77      340.07     10.86 o 
  11   2   4      333.96      383.86     15.39 o 
  12   2   4      455.92      444.57     15.80 o 
 -13   3   4        2.80       -1.41      5.63 o 
 -12   3   4       31.21       24.36      5.48 o 
 -11   3   4      227.09      202.05      9.18 o 
 -10   3   4       64.93       58.44      5.23 o 
  -9   3   4      995.44      954.04     15.38 o 
  -8   3   4       23.94       19.80      2.96 o 
  -7   3   4      701.45      689.30     10.52 o 
  -6   3   4      209.91      234.85      5.42 o 
  -5   3   4       65.19       49.30      2.54 o 
  -4   3   4       13.62       19.59      1.59 o 
  -3   3   4     1693.76     1750.96     14.60 o 
  -2   3   4     1218.02     1287.33     11.02 o 
  -1   3   4      834.40      731.61      6.52 o 
   0   3   4     1057.38     1137.86      8.90 o 
   1   3   4      269.33      217.88      3.27 o 
   2   3   4      294.25      340.93      4.16 o 
   3   3   4       48.75       44.13      1.72 o 
   4   3   4       96.99       85.39      2.94 o 
   5   3   4      247.96      229.28      5.05 o 
   6   3   4       14.94       29.44      2.97 o 
   7   3   4        1.70        9.39      2.39 o 
   8   3   4      473.71      489.06      9.88 o 
   9   3   4       46.69       39.36      4.68 o 
  10   3   4      189.16      164.05     10.01 o 
  11   3   4        3.12       -2.73      4.59 o 
  12   3   4       16.57       11.03      5.67 o 
 -13   4   4       31.06       44.19      7.42 o 
 -12   4   4       27.50       34.47      6.10 o 
 -11   4   4       10.50       15.46      4.60 o 
 -10   4   4       11.12        6.05      2.94 o 
  -9   4   4        7.04        2.98      2.93 o 
  -8   4   4       46.51       43.11      3.02 o 
  -7   4   4      804.15      807.85     10.64 o 
  -6   4   4      331.57      301.99      5.28 o 
  -5   4   4      525.46      515.58      6.67 o 
  -4   4   4      197.67      196.86      3.78 o 
  -3   4   4        9.99       13.61      1.30 o 
  -2   4   4      114.47      114.12      2.57 o 
  -1   4   4      180.32      200.94      3.25 o 
   0   4   4      188.31      175.94      3.21 o 
   1   4   4     1789.06     1875.68     17.29 o 
   2   4   4       33.74       66.38      2.12 o 
   3   4   4      548.67      575.60      7.35 o 
   4   4   4        0.06        0.44      1.17 o 
   5   4   4      574.06      609.60      8.81 o 
   6   4   4        5.29        5.93      2.11 o 
   7   4   4       23.00       25.51      3.75 o 
   8   4   4        0.71       -0.52      3.36 o 
   9   4   4        6.82        4.42      3.97 o 
  10   4   4       54.43       42.19      6.54 o 
  11   4   4        9.72       12.07      5.27 o 
  12   4   4        3.03        8.58      5.76 o 
 -12   5   4        5.17        0.46      4.70 o 
 -11   5   4       10.69        2.47      4.29 o 
 -10   5   4       88.74      108.68      7.85 o 
  -9   5   4        8.52        6.14      2.90 o 
  -8   5   4       34.44       28.86      3.60 o 
  -7   5   4        1.14        3.47      2.25 o 
  -6   5   4       33.96       33.82      3.00 o 
  -5   5   4        1.53        5.06      1.75 o 
  -4   5   4      886.47      867.55     10.13 o 
  -3   5   4       33.04       41.91      1.99 o 
  -2   5   4      446.34      445.15      5.92 o 
  -1   5   4      692.63      704.60      8.60 o 
   0   5   4      505.11      506.97      6.35 o 
   1   5   4       20.24       30.34      2.66 o 
   2   5   4       16.85       14.00      1.61 o 
   3   5   4       55.20       72.74      5.38 o 
   4   5   4     1380.26     1347.57     13.32 o 
   5   5   4      335.81      310.05      6.59 o 
   6   5   4      151.17      149.20      6.16 o 
   7   5   4       79.37       68.58      5.62 o 
   8   5   4        1.58        1.51      3.50 o 
   9   5   4       46.42       61.39      6.46 o 
  10   5   4      340.74      361.58     13.15 o 
  11   5   4        1.59        6.98      4.98 o 
 -11   6   4       11.89        7.92      7.99 o 
 -10   6   4       16.24       13.31      5.03 o 
  -9   6   4        0.17       -1.17      3.55 o 
  -8   6   4      435.36      457.52     10.49 o 
  -7   6   4        5.24        7.14      2.64 o 
  -6   6   4       34.49       37.75      3.44 o 
  -5   6   4      219.13      226.08      5.90 o 
  -4   6   4       59.87       76.61      3.67 o 
  -3   6   4      188.00      202.14      4.45 o 
  -2   6   4       17.40       19.51      1.68 o 
  -1   6   4      166.26      153.59      3.83 o 
   0   6   4       17.36       19.99      1.77 o 
   1   6   4      135.94      136.78      6.08 o 
   2   6   4       33.66       36.90      3.86 o 
   3   6   4        2.23        0.63      2.78 o 
   4   6   4       53.32       53.95      3.89 o 
   5   6   4      449.25      456.14     11.11 o 
   6   6   4       46.63       64.36      4.88 o 
   7   6   4       44.44       44.54      9.12 o 
   8   6   4       60.54       54.65      5.86 o 
   9   6   4       29.32       23.69      6.90 o 
  10   6   4       41.62       39.98      6.98 o 
 -10   7   4      107.26      123.36     11.82 o 
  -9   7   4        1.74        1.45      4.09 o 
  -8   7   4      173.53      192.27     17.05 o 
  -7   7   4      120.69      119.35     12.27 o 
  -6   7   4       13.28       11.02      3.41 o 
  -5   7   4      201.41      197.04      6.46 o 
  -4   7   4      187.91      222.32      7.97 o 
  -3   7   4        2.10        2.97      1.73 o 
  -2   7   4      331.02      356.88      6.69 o 
  -1   7   4     1403.28     1267.95     15.47 o 
   0   7   4      163.10      140.27      5.94 o 
   1   7   4      833.33      788.68     17.75 o 
   2   7   4      504.12      485.76     13.92 o 
   3   7   4      116.77      119.72      8.38 o 
   4   7   4       88.86      104.23     19.27 o 
   5   7   4      659.31      605.29     16.95 o 
   6   7   4        8.53        3.95      3.23 o 
   7   7   4      313.90      296.27     10.69 o 
   8   7   4       91.09       82.06      7.49 o 
   9   7   4       66.15       69.80     19.02 o 
  -9   8   4        3.82        2.31      7.34 o 
  -8   8   4       15.32       18.48      5.92 o 
  -7   8   4        1.32        0.13      3.48 o 
  -6   8   4        0.03       -2.61      2.61 o 
  -5   8   4      316.25      311.41      8.78 o 
  -4   8   4      165.61      159.73     11.79 o 
  -3   8   4       88.02       96.24      4.16 o 
  -2   8   4        1.02       -1.49      1.73 o 
  -1   8   4      125.15      131.13      4.36 o 
   0   8   4        3.42        3.05      3.30 o 
   1   8   4       20.54       19.92      4.35 o 
   2   8   4      172.49      166.44     12.26 o 
   3   8   4       68.89       77.52      9.13 o 
   4   8   4        0.81        2.12      6.87 o 
   5   8   4        9.23       17.54      8.89 o 
   6   8   4        6.38        9.01      8.22 o 
   7   8   4        2.95        8.97      9.65 o 
  -6   9   4        1.00       -1.68      6.97 o 
  -5   9   4      104.89      111.57      7.73 o 
  -4   9   4        4.65        3.21      3.41 o 
  -3   9   4       36.36       29.85      3.64 o 
  -2   9   4        0.75       -0.06      2.24 o 
  -1   9   4      282.02      278.36     13.01 o 
   0   9   4       18.65        6.17      4.88 o 
   1   9   4       42.59       32.47      6.56 o 
   2   9   4      128.64      160.40     16.36 o 
   3   9   4        2.43        2.52      7.34 o 
   4   9   4      399.04      441.70     26.77 o 
   5   9   4        5.85       -3.04      8.50 o 
  -2  10   4        0.12       -0.24      7.79 o 
  -1  10   4        1.08       -2.15      8.26 o 
 -13   0   5       32.80       29.31      8.24 o 
 -11   0   5      107.28       75.67      7.93 o 
  -9   0   5      918.55      804.35     19.60 o 
  -7   0   5      356.99      275.22      8.33 o 
  -5   0   5       14.47       64.90      4.11 o 
  -3   0   5     4841.10     4917.04     59.94 o 
  -1   0   5      319.89      199.54      7.84 o 
   1   0   5     4776.75     4886.23     51.70 o 
   3   0   5      119.69      159.25      4.30 o 
   5   0   5       51.37       42.22      2.93 o 
   7   0   5        2.54        8.10      3.81 o 
   9   0   5      283.63      284.32     12.52 o 
  11   0   5        1.90        5.45     11.51 o 
 -14   1   5       10.79       11.33      5.64 o 
 -13   1   5       10.35        2.66      6.08 o 
 -12   1   5       15.67       16.57      4.37 o 
 -11   1   5        9.96        7.88      3.92 o 
 -10   1   5      690.76      658.12     13.00 o 
  -9   1   5      122.94      123.59      5.60 o 
  -8   1   5      263.87      312.15      7.26 o 
  -7   1   5       37.45       46.51      2.96 o 
  -6   1   5       76.53       52.95      3.18 o 
  -5   1   5       16.29       49.21      2.95 o 
  -4   1   5      432.32      455.81      6.51 o 
  -3   1   5      269.96      196.52      3.37 o 
  -2   1   5      342.74      396.38      5.37 o 
  -1   1   5     3210.39     3482.35     24.34 o 
   0   1   5       21.78       82.47      2.19 o 
   1   1   5     4011.91     3899.58     29.78 o 
   2   1   5      139.64      129.68      4.89 o 
   3   1   5     1545.06     1542.86     13.48 o 
   4   1   5      107.80      119.56      3.63 o 
   5   1   5       52.59       80.55      3.02 o 
   6   1   5      481.61      485.53      7.80 o 
   7   1   5      830.68      871.10     11.81 o 
   8   1   5      598.83      528.91     11.24 o 
   9   1   5      621.77      664.20     13.42 o 
  10   1   5        1.10       -1.35      3.54 o 
  11   1   5      211.24      224.10     13.18 o 
  12   1   5      105.78      118.19      9.62 o 
 -14   2   5       91.77       67.10      9.31 o 
 -13   2   5        2.21       -5.96      8.57 o 
 -12   2   5       46.50       57.69      6.59 o 
 -11   2   5      394.44      381.75     11.16 o 
 -10   2   5      273.01      279.52      8.59 o 
  -9   2   5      624.06      629.49     11.19 o 
  -8   2   5      179.31      208.37      6.10 o 
  -7   2   5       14.99       17.26      2.39 o 
  -6   2   5     4337.18     4181.61     40.52 o 
  -5   2   5      302.34      318.45      5.96 o 
  -4   2   5     2609.49     2546.39     22.20 o 
  -3   2   5      457.52      390.12      4.67 o 
  -2   2   5        1.20       11.91      1.10 o 
  -1   2   5      572.26      514.31      5.03 o 
   0   2   5       52.74       64.72      1.84 o 
   1   2   5      129.43      161.28      3.28 o 
   2   2   5     1770.33     1719.55     17.69 o 
   3   2   5      972.61     1258.75     11.73 o 
   4   2   5       29.48       31.21      2.41 o 
   5   2   5      157.88      233.78      5.27 o 
   6   2   5      132.46      159.23      5.85 o 
   7   2   5       32.26       34.97      3.38 o 
   8   2   5      146.99      164.02      7.09 o 
   9   2   5       12.63       14.57      3.83 o 
  10   2   5        2.23        6.23      4.67 o 
  11   2   5       19.30       19.15      5.68 o 
  12   2   5      101.51       99.26     10.96 o 
 -13   3   5      181.88      170.60     11.14 o 
 -12   3   5      138.28      132.56      9.37 o 
 -11   3   5      256.60      239.62      9.69 o 
 -10   3   5      578.79      574.44     13.07 o 
  -9   3   5        1.54        4.90      2.50 o 
  -8   3   5     2330.19     2215.43     25.16 o 
  -7   3   5        0.74        2.65      2.05 o 
  -6   3   5      446.99      471.61      7.99 o 
  -5   3   5      918.58      965.45     11.15 o 
  -4   3   5     1016.76      969.73     10.71 o 
  -3   3   5     2515.66     2516.61     20.29 o 
  -2   3   5     2195.59     2204.85     17.85 o 
  -1   3   5        4.98       23.59      1.24 o 
   0   3   5     2604.11     2701.66     19.38 o 
   1   3   5     1694.82     1991.92     16.39 o 
   2   3   5       26.96       14.84      1.35 o 
   3   3   5      413.51      411.84      5.01 o 
   4   3   5      405.11      358.45      5.65 o 
   5   3   5       21.19       44.62      2.79 o 
   6   3   5      228.31      220.55      5.91 o 
   7   3   5        5.67        9.31      2.62 o 
   8   3   5      113.76      121.13      6.77 o 
   9   3   5      378.46      343.11     15.06 o 
  10   3   5        0.35        0.73      4.47 o 
  11   3   5      195.20      156.16     10.46 o 
  12   3   5       79.55       69.77      8.58 o 
 -13   4   5        2.08        4.82      5.29 o 
 -12   4   5      180.61      180.95     10.96 o 
 -11   4   5       10.34       10.19      4.50 o 
 -10   4   5       25.30       31.78      4.05 o 
  -9   4   5       94.22      100.07      6.72 o 
  -8   4   5      111.90      103.74      4.38 o 
  -7   4   5       71.60       79.42      3.65 o 
  -6   4   5       50.70       53.47      2.73 o 
  -5   4   5      324.42      355.08      5.48 o 
  -4   4   5     1196.31     1228.91     12.87 o 
  -3   4   5        6.88        6.37      1.20 o 
  -2   4   5      105.96       97.41      2.53 o 
  -1   4   5       73.43       63.42      2.20 o 
   0   4   5      913.90      784.15      8.35 o 
   1   4   5       97.50       95.18      2.64 o 
   2   4   5      879.88      870.42      9.76 o 
   3   4   5       62.97       74.32      2.79 o 
   4   4   5      205.04      236.09      4.46 o 
   5   4   5       11.76       11.31      1.82 o 
   6   4   5        9.85        9.64      2.18 o 
   7   4   5      568.47      567.55     13.87 o 
   8   4   5      204.27      184.20      9.53 o 
   9   4   5        5.46        3.77      4.28 o 
  10   4   5       30.66       30.60      5.73 o 
  11   4   5       47.37       58.73      7.57 o 
 -12   5   5        0.61       -3.70      5.11 o 
 -11   5   5      129.60      133.92      9.27 o 
 -10   5   5       17.37       24.93      5.17 o 
  -9   5   5      198.55      190.45      7.61 o 
  -8   5   5       13.06       19.13      4.43 o 
  -7   5   5      206.00      186.85      7.84 o 
  -6   5   5       23.34       24.49      2.31 o 
  -5   5   5      624.92      599.33      9.69 o 
  -4   5   5      574.21      559.02      9.92 o 
  -3   5   5       88.95      101.49      3.63 o 
  -2   5   5      309.58      314.35      5.57 o 
  -1   5   5       24.52       27.13      1.64 o 
   0   5   5      225.60      238.85      4.39 o 
   1   5   5      297.17      266.64      4.94 o 
   2   5   5       43.39       29.55      2.16 o 
   3   5   5      397.20      382.80      6.61 o 
   4   5   5       78.15       85.60      3.43 o 
   5   5   5       54.52       48.01      3.31 o 
   6   5   5        2.88       -1.16      2.64 o 
   7   5   5        2.04        8.63      3.48 o 
   8   5   5        0.50       -3.48      3.48 o 
   9   5   5        1.79        4.00      4.10 o 
  10   5   5       66.31       56.79      6.90 o 
  11   5   5       21.56       24.39      6.28 o 
 -11   6   5        6.32       12.87      5.58 o 
 -10   6   5        0.70        2.85      4.31 o 
  -9   6   5       99.66      106.66      6.80 o 
  -8   6   5        6.07        3.27      4.81 o 
  -7   6   5       52.38       42.59      4.19 o 
  -6   6   5      233.52      229.82      6.41 o 
  -5   6   5       20.28       14.34      2.42 o 
  -4   6   5      638.77      571.80      9.30 o 
  -3   6   5      628.82      547.10      8.82 o 
  -2   6   5      152.38      140.08      3.75 o 
  -1   6   5      252.86      226.70      5.17 o 
   0   6   5      105.71      116.53      3.65 o 
   1   6   5        7.72       13.30      2.85 o 
   2   6   5       45.61       52.32      4.11 o 
   3   6   5     1622.00     1591.50     21.60 o 
   4   6   5        0.77        2.64      2.51 o 
   5   6   5     1161.85     1043.92     21.11 o 
   6   6   5      387.16      368.62     10.37 o 
   7   6   5      510.67      467.11     14.43 o 
   8   6   5        5.27       -1.70      5.77 o 
   9   6   5      203.77      192.48     11.44 o 
  10   6   5       20.86       20.29      7.82 o 
 -10   7   5        0.11        7.16      7.79 o 
  -9   7   5      128.23      121.41      9.00 o 
  -8   7   5       32.69       33.85      5.34 o 
  -7   7   5      187.42      208.51      8.21 o 
  -6   7   5       68.05       57.45      4.80 o 
  -5   7   5      524.10      535.65     11.83 o 
  -4   7   5       23.42       21.38      3.51 o 
  -3   7   5       26.93       26.43      2.63 o 
  -2   7   5        3.00        4.41      1.87 o 
  -1   7   5        6.35        8.53      2.16 o 
   0   7   5        1.88       -0.80      3.01 o 
   1   7   5      149.49      137.48      8.15 o 
   2   7   5        2.01        4.82      3.71 o 
   3   7   5      104.86      100.86     10.06 o 
   4   7   5       22.23       23.99      6.39 o 
   5   7   5      113.17      104.52     13.29 o 
   6   7   5        5.75       13.08      3.82 o 
   7   7   5        1.78       -0.03      3.78 o 
   8   7   5       71.64       73.03      8.32 o 
   9   7   5        1.92       -1.89      5.95 o 
  -8   8   5       42.83       55.41      7.99 o 
  -7   8   5        0.26       -0.23      3.10 o 
  -6   8   5       79.01       86.65      5.92 o 
  -5   8   5       16.25       21.01      3.51 o 
  -4   8   5      179.19      193.55      8.46 o 
  -3   8   5       35.73       35.35      3.05 o 
  -2   8   5      325.59      307.02      6.74 o 
  -1   8   5       15.44       20.99      2.42 o 
   0   8   5       52.56       47.96     17.42 o 
   1   8   5       16.59       19.23      5.56 o 
   2   8   5       23.01       25.88      6.49 o 
   3   8   5      144.85      148.12     12.53 o 
   4   8   5      187.52      195.70     14.88 o 
   5   8   5       55.88       61.87     14.19 o 
   6   8   5       14.59       14.32      5.14 o 
   7   8   5       56.75       53.12     14.19 o 
  -6   9   5       13.30        8.05      5.90 o 
  -5   9   5        4.00       -2.49      4.78 o 
  -4   9   5       68.65       71.45      6.53 o 
  -3   9   5        2.99        5.70      3.19 o 
  -2   9   5      231.75      253.67     15.01 o 
  -1   9   5        7.98        9.40      3.68 o 
   0   9   5       75.56       73.79      8.79 o 
   1   9   5        2.51        8.53      5.44 o 
   2   9   5        4.81        4.39      5.67 o 
   3   9   5        0.97       -2.36      7.63 o 
   4   9   5       15.11        9.15      8.68 o 
   5   9   5       38.52       32.44     11.62 o 
  -1  10   5        3.64       21.16     10.17 o 
 -14   0   6        1.88       -4.87      8.57 o 
 -12   0   6      334.95      315.70     16.94 o 
 -10   0   6       18.24       16.43      4.88 o 
  -8   0   6       73.10       78.02      5.70 o 
  -6   0   6      663.52      980.19     17.05 o 
  -4   0   6       38.46       67.98      4.07 o 
  -2   0   6      314.72      364.36      7.91 o 
   0   0   6       11.19      221.49     11.56 o 
   2   0   6     1081.44     1049.14     16.06 o 
   4   0   6      181.22      185.15      5.53 o 
   6   0   6     1843.67     1983.70     34.86 o 
   8   0   6       34.32       50.07      6.52 o 
  10   0   6        0.20        0.77      4.71 o 
  12   0   6       51.99       77.82     11.85 o 
 -14   1   6      115.53      135.47     10.14 o 
 -13   1   6        2.57        0.05      4.27 o 
 -12   1   6       62.21       71.16      7.92 o 
 -11   1   6        0.50       -0.37      3.18 o 
 -10   1   6        8.58        9.26      3.24 o 
  -9   1   6        1.06        6.47      2.62 o 
  -8   1   6      416.49      415.53      8.44 o 
  -7   1   6      135.94      112.41      4.31 o 
  -6   1   6     2064.06     2040.65     20.94 o 
  -5   1   6       27.80       29.09      2.23 o 
  -4   1   6       11.55       10.08      1.68 o 
  -3   1   6      498.11      487.66      6.87 o 
  -2   1   6      647.58      591.62      6.79 o 
  -1   1   6      535.59      562.37      6.14 o 
   0   1   6     1388.93     1269.62     12.03 o 
   1   1   6      402.89      508.61      6.22 o 
   2   1   6        4.83       32.73      2.04 o 
   3   1   6     1340.16     1439.92     13.76 o 
   4   1   6        1.36       12.92      1.64 o 
   5   1   6       46.50       44.83      2.81 o 
   6   1   6       20.07       18.10      2.37 o 
   7   1   6      146.88      139.94      6.39 o 
   8   1   6       58.07       68.51      5.11 o 
   9   1   6       27.43       35.82      4.51 o 
  10   1   6       31.98       33.79      5.30 o 
  11   1   6       96.13      108.73      9.22 o 
  12   1   6       72.69       80.77     10.27 o 
 -14   2   6      131.54      110.15     11.63 o 
 -13   2   6      224.07      225.96     12.10 o 
 -12   2   6      382.22      376.84     11.72 o 
 -11   2   6        4.05        4.94      3.48 o 
 -10   2   6        4.33        8.93      3.44 o 
  -9   2   6      107.10      138.26      6.91 o 
  -8   2   6      571.70      578.55     10.23 o 
  -7   2   6      476.08      468.53      8.56 o 
  -5   2   6      165.38      211.28      4.94 o 
  -4   2   6     1144.30     1096.24     12.06 o 
  -3   2   6       80.18       99.70      2.63 o 
  -2   2   6        5.43        6.68      1.17 o 
  -1   2   6      218.99      232.16      3.74 o 
   0   2   6     2472.19     2613.00     21.92 o 
   1   2   6      200.54      283.73      4.83 o 
   2   2   6      164.69      109.73      4.83 o 
   3   2   6      180.35      241.92      4.63 o 
   4   2   6       63.46       50.13      2.92 o 
   5   2   6      952.36     1023.47     12.59 o 
   6   2   6      601.58      637.65      9.70 o 
   7   2   6      281.50      301.46      7.61 o 
   8   2   6       26.43       32.02      3.97 o 
   9   2   6        0.97       -3.23      3.23 o 
  10   2   6        0.32        0.28      3.69 o 
  11   2   6       67.50       69.67     11.26 o 
  12   2   6       58.81       76.80     10.10 o 
 -13   3   6        0.69       -1.97      4.71 o 
 -12   3   6      136.24      149.89     10.06 o 
 -11   3   6        8.33        5.33      3.66 o 
 -10   3   6        8.05       13.33      4.45 o 
  -9   3   6       29.19       43.38      4.44 o 
  -8   3   6      110.05      118.59      5.36 o 
  -7   3   6        0.65        6.82      2.15 o 
  -6   3   6       63.85       70.68      3.09 o 
  -5   3   6       94.09       72.87      2.91 o 
  -4   3   6       44.58       88.55      2.54 o 
  -3   3   6      897.62      834.72      7.55 o 
  -2   3   6     2628.49     3099.20     23.34 o 
  -1   3   6      698.41      726.35      6.77 o 
   0   3   6      143.51      149.43      2.96 o 
   1   3   6        0.59        1.78      1.18 o 
   2   3   6       51.81       51.25      2.32 o 
   3   3   6      351.69      301.22      4.34 o 
   4   3   6        4.33        5.66      1.58 o 
   5   3   6      288.63      269.99      6.23 o 
   6   3   6      403.62      353.65      7.56 o 
   7   3   6        5.36        6.44      2.77 o 
   8   3   6      145.54      114.94      6.83 o 
   9   3   6      247.67      230.50     11.20 o 
  10   3   6      157.42      187.52     11.08 o 
  11   3   6      114.18       99.50      9.09 o 
  12   3   6       62.56       46.70     15.31 o 
 -13   4   6       22.60       34.54      6.76 o 
 -12   4   6        6.79        3.40      4.77 o 
 -11   4   6       51.52       53.81      6.53 o 
 -10   4   6      453.53      440.06     13.38 o 
  -9   4   6      162.17      160.62      7.74 o 
  -8   4   6      383.47      369.99      7.66 o 
  -7   4   6       37.44       37.93      3.02 o 
  -6   4   6      103.28       99.82      3.82 o 
  -5   4   6      118.28      110.87      3.48 o 
  -4   4   6       51.06       56.66      2.69 o 
  -3   4   6        0.28        2.03      1.19 o 
  -2   4   6     1739.99     1837.35     15.69 o 
  -1   4   6      758.29      627.76      8.13 o 
   0   4   6       15.36       17.52      1.65 o 
   1   4   6        6.38       14.93      1.62 o 
   2   4   6      148.20      128.13      3.60 o 
   3   4   6        6.44        6.46      1.56 o 
   4   4   6      956.01     1073.25     11.53 o 
   5   4   6      326.25      287.43      6.02 o 
   6   4   6      164.12      147.27      5.71 o 
   7   4   6       21.69       17.04      4.24 o 
   8   4   6        0.93       -2.96      3.53 o 
   9   4   6      433.93      433.42     13.92 o 
  10   4   6      106.53      104.03     12.44 o 
  11   4   6       14.92       18.15      5.87 o 
 -12   5   6        5.79        5.34      5.44 o 
 -11   5   6      193.25      186.43     10.67 o 
 -10   5   6      121.83      122.69      6.89 o 
  -9   5   6      187.55      191.69      7.94 o 
  -8   5   6      105.90       99.72      5.73 o 
  -7   5   6       55.37       44.99      4.03 o 
  -6   5   6       12.09       12.81      2.26 o 
  -5   5   6      340.80      293.44      5.63 o 
  -4   5   6      245.12      257.14      4.99 o 
  -3   5   6      103.72       89.82      2.98 o 
  -2   5   6       73.75       68.49      2.61 o 
  -1   5   6      195.25      193.53      3.83 o 
   0   5   6      379.14      315.49      7.73 o 
   1   5   6      967.55      973.35     12.64 o 
   2   5   6      166.48      155.67      6.96 o 
   3   5   6      367.67      344.37      5.96 o 
   4   5   6       44.34       33.26      2.45 o 
   5   5   6       52.64       48.26      3.66 o 
   6   5   6      124.85      119.28      6.25 o 
   7   5   6       33.72       32.62      5.31 o 
   8   5   6       31.61       32.41      5.19 o 
   9   5   6       45.08       46.79      6.36 o 
  10   5   6        0.67        5.53      5.23 o 
 -11   6   6       43.45       39.61      7.11 o 
 -10   6   6       18.56       24.13      5.69 o 
  -9   6   6       24.76       27.13      4.34 o 
  -8   6   6       85.97       96.23      6.49 o 
  -7   6   6        0.46        6.05      3.06 o 
  -6   6   6       24.40       26.00      3.65 o 
  -5   6   6        3.81        5.99      2.41 o 
  -4   6   6      250.26      213.29      8.53 o 
  -3   6   6        2.20       13.14      2.19 o 
  -2   6   6      596.76      544.35      8.92 o 
  -1   6   6        4.13        5.63      1.53 o 
   0   6   6        3.48        7.04      1.71 o 
   1   6   6      139.54      145.03      4.54 o 
   2   6   6       23.10       17.60      3.41 o 
   3   6   6       50.08       77.93      4.56 o 
   4   6   6      273.04      242.29      6.95 o 
   5   6   6        1.14        5.92      2.80 o 
   6   6   6       30.57       48.61      5.32 o 
   7   6   6        4.70       12.90      4.06 o 
   8   6   6        3.63        1.77      4.00 o 
   9   6   6       94.04      119.22     18.39 o 
 -10   7   6      134.44      122.04     12.04 o 
  -9   7   6       27.97       25.00      6.66 o 
  -8   7   6      432.50      443.86     17.24 o 
  -7   7   6       11.86        4.13      3.52 o 
  -6   7   6       47.51       44.05      4.50 o 
  -5   7   6      103.05       88.74      8.20 o 
  -4   7   6       27.66       26.01      3.20 o 
  -3   7   6       42.88       45.89      3.33 o 
  -2   7   6      457.77      463.24      8.41 o 
  -1   7   6      125.78      117.71      4.44 o 
   0   7   6        1.88        5.01      2.40 o 
   1   7   6      286.22      259.33     10.18 o 
   2   7   6       71.16       61.70      6.50 o 
   3   7   6       48.62       48.44      7.99 o 
   4   7   6       42.46       58.98      5.74 o 
   5   7   6       75.16       90.40      5.83 o 
   6   7   6       93.84      101.39      7.08 o 
   7   7   6      119.95      133.04     12.59 o 
   8   7   6       13.45       14.38      6.65 o 
  -8   8   6       20.96       26.02     10.84 o 
  -7   8   6      116.20      123.37      7.31 o 
  -6   8   6      149.29      145.87      7.40 o 
  -5   8   6       23.11       20.18      3.72 o 
  -4   8   6      328.08      351.97      9.68 o 
  -3   8   6        0.02        2.29      2.16 o 
  -2   8   6      117.14      129.74      5.10 o 
  -1   8   6      189.44      179.16      5.33 o 
   0   8   6       59.93       61.83     11.80 o 
   1   8   6       70.92       70.94      8.85 o 
   2   8   6        2.03        2.95      4.86 o 
   3   8   6       27.66       14.75      6.30 o 
   4   8   6        1.28       12.08      6.47 o 
   5   8   6       14.77       18.39      4.96 o 
   6   8   6        3.19       10.59      9.86 o 
   7   8   6        0.25       -5.53      9.02 o 
  -6   9   6        3.65        8.76      5.75 o 
  -5   9   6       20.49       10.30      5.56 o 
  -4   9   6      376.42      336.89     12.01 o 
  -3   9   6       29.99       29.28      3.98 o 
  -2   9   6      127.13      146.89      8.76 o 
  -1   9   6       25.86       20.78      5.37 o 
   0   9   6        0.58       -1.50      4.76 o 
   1   9   6       19.05       27.72      6.96 o 
   2   9   6      266.61      274.93     16.80 o 
   3   9   6       31.76       34.47     15.88 o 
   4   9   6      120.07      133.20     18.77 o 
 -13   0   7       38.61       56.83      9.99 o 
 -11   0   7      355.09      400.82     15.05 o 
  -9   0   7        0.30        2.77      3.80 o 
  -7   0   7       72.79      192.55      8.36 o 
  -5   0   7     1310.86     1224.59     19.53 o 
  -3   0   7      162.42      165.23      5.61 o 
  -1   0   7     5840.95     5763.89     70.13 o 
   1   0   7      239.58      201.65      6.21 o 
   3   0   7     2750.80     2985.50     34.48 o 
   5   0   7       87.77       99.30      4.67 o 
   7   0   7      667.36      738.96     19.02 o 
   9   0   7        6.97        7.96      5.10 o 
  11   0   7       62.68       66.80     10.89 o 
 -14   1   7        5.51        6.23      5.22 o 
 -13   1   7        0.32       -0.53      4.55 o 
 -12   1   7        2.96        6.34      4.08 o 
 -11   1   7       40.79       49.05      5.39 o 
 -10   1   7      124.61      128.56      6.71 o 
  -9   1   7      991.26      999.38     15.01 o 
  -8   1   7       99.15       96.06      5.24 o 
  -7   1   7       16.79       17.79      2.30 o 
  -6   1   7      135.86      161.66      4.53 o 
  -5   1   7      210.31      211.44      4.74 o 
  -4   1   7       12.84        7.12      1.63 o 
  -3   1   7      842.65      816.22     13.71 o 
  -2   1   7     1776.39     1810.08     35.76 o 
  -1   1   7      305.71      393.45      5.54 o 
   0   1   7     3224.71     3455.13     30.69 o 
   1   1   7     1863.64     1986.13     20.52 o 
   2   1   7      973.59     1063.38     11.73 o 
   3   1   7     2163.55     2218.69     21.49 o 
   4   1   7        1.58        1.74      1.35 o 
   5   1   7      121.04      109.75      4.01 o 
   6   1   7        3.45        1.85      2.06 o 
   7   1   7       14.37        8.81      3.16 o 
   8   1   7      400.81      377.70     10.02 o 
   9   1   7      496.07      503.70     14.22 o 
  10   1   7      254.39      264.96     11.02 o 
  11   1   7      310.31      307.44     13.70 o 
  12   1   7       33.01       19.42      7.73 o 
 -14   2   7       38.59       38.22      8.07 o 
 -13   2   7       42.68       60.69      8.43 o 
 -12   2   7      120.22      118.67      7.88 o 
 -11   2   7        0.96        0.19      3.25 o 
 -10   2   7      183.33      201.90      8.91 o 
  -9   2   7       26.08       21.95      3.29 o 
  -8   2   7      616.79      601.63     10.58 o 
  -7   2   7       71.16       59.95      3.71 o 
  -6   2   7       51.04       52.57      3.52 o 
  -5   2   7      187.40      148.37      5.83 o 
  -4   2   7     1305.77     1344.15     14.94 o 
  -3   2   7      599.41      560.23      7.00 o 
  -2   2   7      486.25      506.14      6.12 o 
  -1   2   7      954.20     1068.39     10.83 o 
   0   2   7      444.60      525.67      6.28 o 
   1   2   7     1354.19     1410.28     14.35 o 
   2   2   7       89.15      128.17      3.29 o 
   3   2   7      164.72      157.87      4.51 o 
   4   2   7      281.88      260.39      5.28 o 
   5   2   7      204.76      183.89      5.12 o 
   6   2   7       53.49       66.19      3.76 o 
   7   2   7        0.02       -2.36      2.36 o 
   8   2   7       56.41       45.03      5.00 o 
   9   2   7      138.65      129.37      8.81 o 
  10   2   7        5.99        1.23      5.36 o 
  11   2   7       18.01        8.43      5.61 o 
 -13   3   7       17.90       18.65      5.77 o 
 -12   3   7        1.88       12.78      4.90 o 
 -11   3   7       13.69        9.81      3.85 o 
 -10   3   7       87.29       81.11      6.00 o 
  -9   3   7        4.80        5.55      3.12 o 
  -8   3   7     1123.55     1100.00     15.39 o 
  -7   3   7        0.02        0.06      2.05 o 
  -6   3   7      650.26      642.96      8.93 o 
  -5   3   7      179.59      197.33      4.43 o 
  -4   3   7      699.07      638.22      8.20 o 
  -3   3   7     1417.48     1390.68     14.24 o 
  -2   3   7     2878.76     3229.93     25.86 o 
  -1   3   7      135.27      124.42      2.85 o 
   0   3   7      265.48      272.66      4.30 o 
   1   3   7      231.68      278.23      4.68 o 
   2   3   7      787.95      777.38      9.03 o 
   3   3   7      268.52      295.81      5.39 o 
   4   3   7       35.33       46.75      2.97 o 
   5   3   7      461.65      454.31      8.53 o 
   6   3   7       51.33       55.24      3.62 o 
   7   3   7     1167.41     1172.42     17.44 o 
   8   3   7      162.44      167.45     10.15 o 
   9   3   7       20.60       18.13      5.13 o 
  10   3   7        7.19        8.58      5.14 o 
  11   3   7        5.46        3.27      5.33 o 
 -13   4   7        0.68       -4.57      4.57 o 
 -12   4   7        3.86        2.22      5.49 o 
 -11   4   7       28.22       24.40      5.48 o 
 -10   4   7       66.25       67.57      6.62 o 
  -9   4   7        0.52        0.82      2.88 o 
  -8   4   7      384.33      364.52     11.94 o 
  -7   4   7       14.80       16.46      2.58 o 
  -6   4   7       56.15       69.10      3.35 o 
  -5   4   7      296.40      323.24      5.85 o 
  -4   4   7      188.31      163.55      4.47 o 
  -3   4   7       94.12       95.87      3.18 o 
  -2   4   7       23.65       23.40      1.69 o 
  -1   4   7       53.33       58.95      2.71 o 
   0   4   7      492.14      394.43      6.00 o 
   1   4   7     1025.88     1109.78     15.47 o 
   2   4   7      544.34      541.48      8.47 o 
   3   4   7      145.96      136.97      4.15 o 
   4   4   7       12.32       18.59      2.10 o 
   5   4   7       56.14       49.56      3.19 o 
   6   4   7      707.31      614.55     12.98 o 
   7   4   7      128.59      117.19      6.76 o 
   8   4   7      134.57      117.25      8.04 o 
   9   4   7        6.66        3.71      4.54 o 
  10   4   7       30.70       37.60      6.50 o 
  11   4   7       38.17       41.14      7.16 o 
 -12   5   7        0.24       -0.79      4.63 o 
 -11   5   7        6.35        4.38      4.41 o 
 -10   5   7      143.89      147.67      7.55 o 
  -9   5   7        0.26        2.02      2.85 o 
  -8   5   7       63.39       63.83      4.91 o 
  -7   5   7       73.46       68.36      4.76 o 
  -6   5   7        1.34        1.02      1.93 o 
  -5   5   7      355.23      362.30      6.96 o 
  -4   5   7      121.82      144.27      4.13 o 
  -3   5   7      124.60      110.03      3.45 o 
  -2   5   7       17.16       28.43      2.04 o 
  -1   5   7       37.51       26.93      2.11 o 
   0   5   7      107.28      110.55      4.00 o 
   1   5   7      174.30      159.54      4.98 o 
   2   5   7       90.25       85.47      4.06 o 
   3   5   7       95.41       97.81      4.60 o 
   4   5   7      202.88      157.05      5.29 o 
   5   5   7      786.69      750.69     13.87 o 
   6   5   7        0.77        3.45      3.12 o 
   7   5   7       89.49       72.84      6.24 o 
   8   5   7        5.50        7.45      4.36 o 
   9   5   7        1.88       -4.03      4.18 o 
  10   5   7       28.12       32.57      6.43 o 
 -11   6   7       74.35       65.44      8.28 o 
 -10   6   7       18.80       18.06      5.47 o 
  -9   6   7       14.65       15.15      3.87 o 
  -8   6   7       10.11        9.80      3.90 o 
  -7   6   7      173.00      184.23      7.89 o 
  -6   6   7      275.70      254.43      8.53 o 
  -5   6   7       89.33       91.99      5.21 o 
  -4   6   7       24.31       11.30      2.64 o 
  -3   6   7      403.79      392.56      8.68 o 
  -2   6   7       36.09       34.71      2.89 o 
  -1   6   7      312.83      294.07      5.84 o 
   0   6   7      105.35      122.43      5.71 o 
   1   6   7      421.68      372.60      9.05 o 
   2   6   7       95.82       95.55      9.25 o 
   3   6   7      664.60      657.09     17.53 o 
   4   6   7        0.08       -2.32      2.32 o 
   5   6   7      344.38      342.71     12.49 o 
   6   6   7      103.58       95.97      6.11 o 
   7   6   7      302.68      312.38     16.82 o 
   8   6   7       22.60       14.82      7.38 o 
   9   6   7        4.59        6.54      6.87 o 
 -10   7   7        4.55        2.32      5.97 o 
  -9   7   7       17.34       19.13      5.28 o 
  -8   7   7        0.15        0.06      3.33 o 
  -7   7   7       64.52       66.69      6.00 o 
  -6   7   7        1.29       -1.30      2.76 o 
  -5   7   7       83.00       83.51      7.76 o 
  -4   7   7       77.93       80.94      5.00 o 
  -3   7   7      162.28      166.48      5.48 o 
  -2   7   7        6.02        9.05      2.33 o 
  -1   7   7      647.70      605.44     10.22 o 
   0   7   7       11.43       10.84      2.43 o 
   1   7   7      235.75      206.17      7.21 o 
   2   7   7       26.28       25.57      3.53 o 
   3   7   7      123.63      143.68      8.00 o 
   4   7   7       65.02       53.79      4.45 o 
   5   7   7       49.97       45.47      4.70 o 
   6   7   7       54.10       54.10      5.87 o 
   7   7   7       49.61       37.53      6.08 o 
   8   7   7       15.92        8.84      7.74 o 
  -8   8   7       21.36       21.62      7.49 o 
  -7   8   7        3.66        4.43      3.40 o 
  -6   8   7       21.83       18.49      4.02 o 
  -5   8   7      121.07      140.14      7.43 o 
  -4   8   7      598.82      571.64     13.02 o 
  -3   8   7       10.38        5.93      2.72 o 
  -2   8   7      395.75      353.27      8.64 o 
  -1   8   7        9.25       13.40      3.35 o 
   0   8   7       41.85       32.22      4.34 o 
   1   8   7        4.83        7.58      5.25 o 
   2   8   7        9.84        4.54      5.44 o 
   3   8   7       47.34       50.29      8.81 o 
   4   8   7      190.32      195.31      9.37 o 
   5   8   7        8.16       11.45      4.42 o 
   6   8   7      101.47      103.89     18.04 o 
  -6   9   7       40.74       56.13      8.65 o 
  -5   9   7       27.29       18.73      8.88 o 
  -4   9   7       19.31       25.28      4.20 o 
  -3   9   7        7.66        5.40      3.26 o 
  -2   9   7        8.57        7.18      4.14 o 
  -1   9   7        0.31        1.00      3.54 o 
   0   9   7      101.03       98.22      7.19 o 
   1   9   7        0.39        3.30      5.67 o 
   2   9   7      164.39      168.28     14.36 o 
   3   9   7       45.36       64.84     10.12 o 
   4   9   7        0.01       12.10      8.31 o 
 -14   0   8       81.77      101.80     16.86 o 
 -12   0   8        1.72        4.63      6.01 o 
 -10   0   8       33.89       25.35      5.58 o 
  -8   0   8      132.30      156.43      8.63 o 
  -6   0   8      542.16      546.79     12.05 o 
  -4   0   8      149.70       86.78      4.90 o 
  -2   0   8     2074.52     1839.47     25.85 o 
   0   0   8     2390.84     2442.75     32.78 o 
   2   0   8      160.63      229.04      8.18 o 
   4   0   8     2704.13     2514.60     30.66 o 
   6   0   8     3117.69     3007.00     41.03 o 
   8   0   8     2029.15     2038.44     39.18 o 
  10   0   8       43.27       48.87     19.38 o 
 -14   1   8        6.73        2.21      5.11 o 
 -13   1   8      111.41      133.46      9.66 o 
 -12   1   8      243.11      269.05     15.10 o 
 -11   1   8       66.46       79.61      6.38 o 
 -10   1   8        4.54        4.80      3.16 o 
  -9   1   8      552.98      565.47     10.82 o 
  -8   1   8       33.55       37.94      3.35 o 
  -7   1   8        9.47       14.21      2.42 o 
  -6   1   8      843.74      793.53     12.05 o 
  -5   1   8       13.23        9.85      1.80 o 
  -4   1   8      612.34      544.84      7.90 o 
  -3   1   8     1216.53     1205.99     14.13 o 
  -2   1   8     1522.42     1517.45     24.53 o 
  -1   1   8      628.47      561.76      7.63 o 
   0   1   8      262.77      349.73      6.28 o 
   1   1   8       63.10       79.89      3.43 o 
   2   1   8      190.69      111.64      3.50 o 
   3   1   8       20.14       14.46      1.96 o 
   4   1   8      894.28      873.30     10.16 o 
   5   1   8       94.05       68.39      3.06 o 
   6   1   8      335.86      367.57      8.01 o 
   7   1   8        8.82       11.06      3.27 o 
   8   1   8        7.25       13.25      3.71 o 
   9   1   8       67.60       62.54      6.24 o 
  10   1   8        0.52        4.87      4.28 o 
  11   1   8        9.35       -1.99      5.56 o 
 -14   2   8      109.81      109.36     11.14 o 
 -13   2   8      308.82      336.47     13.55 o 
 -12   2   8        2.49        2.17      3.75 o 
 -11   2   8       17.80       18.43      6.13 o 
 -10   2   8       72.09       77.82      5.99 o 
  -9   2   8      184.86      201.94      7.04 o 
  -8   2   8       31.40       35.01      3.36 o 
  -7   2   8        0.03        1.34      1.78 o 
  -6   2   8       41.41       55.47      3.65 o 
  -5   2   8      837.91      805.11     10.38 o 
  -4   2   8      609.87      708.71      9.25 o 
  -3   2   8     1174.52     1231.48     12.63 o 
  -2   2   8      219.12      245.63      4.79 o 
  -1   2   8       84.05      138.56      3.92 o 
   0   2   8      831.77      884.83      9.68 o 
   1   2   8      451.55      378.38      6.15 o 
   2   2   8       70.43       91.07      3.31 o 
   3   2   8       94.56       77.52      3.25 o 
   4   2   8      240.73      250.31      4.75 o 
   5   2   8        9.36       10.69      2.37 o 
   6   2   8      165.63      166.97      5.67 o 
   7   2   8       29.33       23.56      3.26 o 
   8   2   8       70.44       75.03      6.11 o 
   9   2   8       12.29       11.48      4.22 o 
  10   2   8       36.82       36.68      6.59 o 
  11   2   8       59.88       78.37     11.13 o 
 -13   3   8      115.55      144.99     14.79 o 
 -12   3   8      114.08      116.96     11.51 o 
 -11   3   8      129.89      136.79      8.04 o 
 -10   3   8       23.26       11.06      5.50 o 
  -9   3   8       70.02       74.60      5.87 o 
  -8   3   8      383.16      341.97      7.96 o 
  -7   3   8     1323.12     1257.58     16.36 o 
  -6   3   8        1.22       -1.61      1.61 o 
  -5   3   8       42.43       69.43      3.15 o 
  -4   3   8      206.43      220.22      4.66 o 
  -3   3   8       70.71       65.42      4.92 o 
  -2   3   8        9.62       30.39      1.87 o 
  -1   3   8     2011.40     2005.45     16.65 o 
   0   3   8       91.58       63.01      2.39 o 
   1   3   8      259.63      288.26      5.03 o 
   2   3   8       17.07       21.33      2.07 o 
   3   3   8      262.54      276.69      5.63 o 
   4   3   8      578.15      593.58      9.54 o 
   5   3   8      208.78      200.86      6.02 o 
   6   3   8       33.41       30.70      3.24 o 
   7   3   8       59.44       63.82      4.74 o 
   8   3   8      198.54      182.75     10.13 o 
   9   3   8        1.33       -2.77      4.36 o 
  10   3   8        4.58       12.30      5.41 o 
  11   3   8       43.34       42.54      7.44 o 
 -13   4   8       41.91       27.85      6.51 o 
 -12   4   8       39.41       33.61      6.08 o 
 -11   4   8      699.81      686.34     17.92 o 
 -10   4   8      453.53      451.11     13.58 o 
  -9   4   8      194.52      189.64     10.89 o 
  -8   4   8      935.31      932.88     16.18 o 
  -7   4   8      354.50      360.33      7.70 o 
  -6   4   8       61.12       82.93      3.98 o 
  -5   4   8      151.78      162.97      4.42 o 
  -4   4   8       16.51       20.63      2.31 o 
  -3   4   8      682.19      629.96      9.08 o 
  -2   4   8      208.36      216.12      4.35 o 
  -1   4   8       81.53       99.93      3.00 o 
   0   4   8        6.51        7.54      1.40 o 
   1   4   8       22.23       32.85      2.25 o 
   2   4   8        0.02        6.15      1.74 o 
   3   4   8      945.65      950.96     10.78 o 
   4   4   8       71.57       75.71      3.53 o 
   5   4   8       33.57       47.84      4.03 o 
   6   4   8      140.20      140.32      7.14 o 
   7   4   8       55.35       70.29      7.90 o 
   8   4   8        3.48       -0.67      4.37 o 
   9   4   8      254.29      263.26     20.26 o 
  10   4   8      197.13      209.47     22.06 o 
 -12   5   8        3.16        5.93      4.98 o 
 -11   5   8       46.31       47.99      6.46 o 
 -10   5   8       14.91       12.74      4.30 o 
  -9   5   8       82.27       82.98      7.13 o 
  -8   5   8       70.13       66.84      5.07 o 
  -7   5   8        1.78        1.60      2.62 o 
  -6   5   8      217.34      212.24      5.95 o 
  -5   5   8       37.19       42.96      3.16 o 
  -4   5   8      339.78      314.49      6.43 o 
  -3   5   8       82.73      101.99      3.81 o 
  -2   5   8      155.18      140.81      3.78 o 
  -1   5   8        5.49        7.90      1.79 o 
   0   5   8     1431.99     1436.07     15.50 o 
   1   5   8      301.05      328.12      7.16 o 
   2   5   8     1125.12     1074.19     14.94 o 
   3   5   8      497.56      503.43      9.74 o 
   4   5   8     1184.45     1100.58     15.92 o 
   5   5   8      204.24      218.13     12.46 o 
   6   5   8       36.02       40.33      4.55 o 
   7   5   8       20.50       12.22      3.83 o 
   8   5   8       17.96       19.68      5.18 o 
   9   5   8       16.87       14.15      5.55 o 
  10   5   8      386.72      374.13     28.29 o 
 -11   6   8       16.24        8.15      5.61 o 
 -10   6   8        2.57        2.42      4.78 o 
  -9   6   8       14.59       15.41      4.14 o 
  -8   6   8      237.46      233.91      9.09 o 
  -7   6   8       55.99       56.38      5.22 o 
  -6   6   8        2.17        1.02      3.43 o 
  -5   6   8      245.89      230.99      7.96 o 
  -4   6   8       82.97       70.62      6.86 o 
  -3   6   8        4.38        2.31      2.27 o 
  -2   6   8      574.53      577.48      9.93 o 
  -1   6   8        3.58       -0.49      1.78 o 
   0   6   8      165.81      197.53      5.58 o 
   1   6   8       39.37       44.70      4.47 o 
   2   6   8      356.36      297.63      8.18 o 
   3   6   8      232.33      224.85      8.05 o 
   4   6   8        1.37       -2.09      2.52 o 
   5   6   8        7.10       10.78      3.26 o 
   6   6   8       85.84      102.45      6.44 o 
   7   6   8        6.80        6.74      4.23 o 
   8   6   8       36.54       37.88      6.86 o 
   9   6   8      151.90      161.90     15.02 o 
 -10   7   8        6.30        7.89      6.33 o 
  -9   7   8        2.47       10.93      4.17 o 
  -8   7   8       18.52       19.13      4.27 o 
  -7   7   8       66.70       75.28      6.12 o 
  -6   7   8      134.05      133.24      9.00 o 
  -5   7   8        4.26        5.57      3.08 o 
  -4   7   8       81.95       81.77      6.48 o 
  -3   7   8       25.92       15.44      3.01 o 
  -2   7   8       39.42       31.28      3.18 o 
  -1   7   8        0.34        4.71      2.23 o 
   0   7   8      223.00      260.11      9.90 o 
   1   7   8       44.21       36.87      7.17 o 
   2   7   8      188.63      176.79      8.72 o 
   3   7   8       62.63       76.51      8.39 o 
   4   7   8      104.50      114.96      6.44 o 
   5   7   8        9.92        8.66      3.65 o 
   6   7   8       17.86       22.75      4.65 o 
   7   7   8       17.36        9.35      6.40 o 
  -8   8   8       29.23       43.04      6.37 o 
  -7   8   8       22.50       40.55      5.12 o 
  -6   8   8        0.81       -0.42      3.21 o 
  -5   8   8      153.94      143.29      9.86 o 
  -4   8   8       19.32       25.73      4.14 o 
  -3   8   8       20.98       21.44      3.85 o 
  -2   8   8       22.23       33.14      3.67 o 
  -1   8   8       62.49       58.09      5.97 o 
   0   8   8       55.55       52.62      4.35 o 
   1   8   8       13.97       22.68      4.30 o 
   2   8   8       69.18       70.99      9.71 o 
   3   8   8        1.35       -2.66      5.67 o 
   4   8   8       13.54       15.77      4.51 o 
   5   8   8      144.25      144.54     14.48 o 
   6   8   8        1.13        9.54     10.38 o 
  -5   9   8      370.69      362.78     12.82 o 
  -4   9   8      136.78      163.36     11.18 o 
  -3   9   8       64.19       56.52      6.07 o 
  -2   9   8       69.64       59.43      9.16 o 
  -1   9   8      174.63      162.68     16.47 o 
   0   9   8       17.76       20.56      5.75 o 
   1   9   8      111.65      120.98     12.75 o 
   2   9   8       17.95       17.99      6.26 o 
   3   9   8        0.38        6.64      6.83 o 
 -13   0   9        0.02       -1.03      6.36 o 
 -11   0   9      603.04      613.48     22.71 o 
  -9   0   9      483.83      473.26     14.96 o 
  -7   0   9       23.49       34.66      4.87 o 
  -5   0   9       19.41        8.62      2.58 o 
  -3   0   9      976.50      796.44     14.25 o 
  -1   0   9      360.51      279.10     10.12 o 
   1   0   9       29.60       57.46      4.25 o 
   3   0   9        0.44       64.08      5.71 o 
   5   0   9       30.49       56.33      5.53 o 
   7   0   9      382.82      446.55     19.07 o 
   9   0   9      214.45      241.71     17.52 o 
  11   0   9       26.09       17.79      8.59 o 
 -14   1   9       25.85       25.34      6.23 o 
 -13   1   9        7.51       11.93      4.99 o 
 -12   1   9        0.91        0.45      4.08 o 
 -11   1   9        3.42        0.44      3.42 o 
 -10   1   9      155.88      162.20      8.75 o 
  -9   1   9      258.75      241.18      7.94 o 
  -8   1   9      440.03      415.38      8.78 o 
  -7   1   9      289.06      262.40      8.92 o 
  -6   1   9      223.67      237.29      5.60 o 
  -5   1   9      238.71      236.16      5.29 o 
  -4   1   9      271.59      223.14      5.04 o 
  -3   1   9      311.31      317.44      7.79 o 
  -2   1   9        7.10       41.27      2.71 o 
  -1   1   9       89.59      165.52      4.25 o 
   0   1   9      363.05      321.92      6.21 o 
   1   1   9       84.04       40.75      2.60 o 
   2   1   9      457.24      425.44      6.94 o 
   3   1   9      158.15      151.34      4.53 o 
   4   1   9     1068.31     1011.67     11.57 o 
   5   1   9        0.72       17.95      2.22 o 
   6   1   9      119.14      105.08      5.12 o 
   7   1   9        0.99       -2.52      2.52 o 
   8   1   9       19.15       23.17      4.30 o 
   9   1   9        9.68        2.27      4.11 o 
  10   1   9       19.52        2.52      5.99 o 
  11   1   9      146.33      158.76     13.20 o 
 -13   2   9       10.23        8.06      5.03 o 
 -12   2   9      101.54       85.35      6.98 o 
 -11   2   9        7.13        3.43      3.45 o 
 -10   2   9      130.43      129.56      7.47 o 
  -9   2   9      596.83      608.06     11.38 o 
  -8   2   9       37.47       34.75      3.37 o 
  -7   2   9       18.13       11.37      2.37 o 
  -6   2   9      670.97      577.44     10.33 o 
  -5   2   9       68.60       58.95      3.40 o 
  -4   2   9      375.30      328.89      6.07 o 
  -3   2   9      780.70      797.59     10.51 o 
  -2   2   9      719.31      669.62      9.54 o 
  -1   2   9      666.61      618.90      9.03 o 
   0   2   9     1303.82     1144.34     13.64 o 
   1   2   9       35.26       35.13      2.44 o 
   2   2   9      173.51      129.33      4.16 o 
   3   2   9        6.54        5.64      1.83 o 
   4   2   9      232.72      236.68      4.98 o 
   5   2   9      188.47      212.49      7.78 o 
   6   2   9      117.29      123.70      5.60 o 
   7   2   9      322.20      311.54      8.83 o 
   8   2   9      156.56      158.59      8.54 o 
   9   2   9      116.87      112.15      9.04 o 
  10   2   9        1.58       -2.68      4.81 o 
  11   2   9       53.34       51.10      9.07 o 
 -13   3   9       19.07       23.74     10.01 o 
 -12   3   9       11.99       19.57      5.32 o 
 -11   3   9        6.05        8.96      3.91 o 
 -10   3   9      162.53      172.44      8.48 o 
  -8   3   9       10.07       10.19      2.67 o 
  -7   3   9       19.02        9.32      2.24 o 
  -6   3   9       10.12       46.06     17.67 o 
  -5   3   9      351.76      369.54      6.55 o 
  -4   3   9      366.63      335.06      6.24 o 
  -3   3   9      376.44      440.98      7.36 o 
  -2   3   9      275.24      243.99      5.00 o 
  -1   3   9      478.21      477.54      7.17 o 
   0   3   9      224.99      237.10      4.98 o 
   1   3   9      161.00      136.37      4.42 o 
   2   3   9      120.12      126.00      4.56 o 
   3   3   9        9.56        7.24      1.94 o 
   4   3   9       57.32       53.50      3.67 o 
   5   3   9      389.59      370.91      7.60 o 
   6   3   9      353.72      369.08      9.15 o 
   7   3   9       52.65       58.41      5.40 o 
   8   3   9        0.08       -3.94      3.94 o 
   9   3   9      160.89      190.08     11.27 o 
  10   3   9       20.40       17.70      9.08 o 
 -13   4   9        1.46        2.05      5.17 o 
 -12   4   9       83.07       83.23      8.17 o 
 -11   4   9        4.29        8.67      4.69 o 
 -10   4   9        0.52        8.60      6.34 o 
  -9   4   9       52.99       54.90      4.98 o 
  -8   4   9       70.37       78.47      5.50 o 
  -7   4   9       27.20       24.42      3.12 o 
  -6   4   9      379.28      374.62      7.60 o 
  -5   4   9       27.32       26.62      2.78 o 
  -4   4   9       83.89      101.68      4.27 o 
  -3   4   9      217.66      190.86      4.50 o 
  -2   4   9        5.80        8.28      1.74 o 
  -1   4   9      986.00      980.45     10.35 o 
   0   4   9      594.93      590.99      7.74 o 
   1   4   9      593.01      588.59      8.40 o 
   2   4   9     1511.30     1519.38     16.52 o 
   3   4   9       13.75       18.97      2.50 o 
   4   4   9       77.79       68.09      3.75 o 
   5   4   9      230.74      239.73      8.45 o 
   6   4   9      725.64      701.82     21.71 o 
   7   4   9       93.92       93.92      6.59 o 
   8   4   9       38.64       34.33      7.75 o 
   9   4   9        0.13       -1.80      4.68 o 
  10   4   9       37.59       43.99      7.34 o 
 -12   5   9      101.94       79.33      9.29 o 
 -11   5   9      579.14      546.08     13.58 o 
 -10   5   9        0.85        8.29      3.55 o 
  -9   5   9       17.46       21.12      3.96 o 
  -8   5   9       25.26       37.76      4.25 o 
  -7   5   9      129.89      142.51      6.82 o 
  -6   5   9       20.56       17.41      3.02 o 
  -5   5   9     2132.19     2146.68     26.01 o 
  -4   5   9      208.08      209.85      5.64 o 
  -3   5   9        0.06        2.91      1.94 o 
  -2   5   9       97.21      115.45      4.37 o 
  -1   5   9        1.94       -0.82      1.48 o 
   0   5   9        1.02        5.34      2.24 o 
   1   5   9      671.31      656.08     12.25 o 
   2   5   9      442.95      407.10     10.03 o 
   3   5   9      174.09      174.94      7.14 o 
   4   5   9      143.60      135.97      6.44 o 
   5   5   9      180.91      176.21      8.29 o 
   6   5   9      116.65      108.91      6.73 o 
   7   5   9      216.71      223.49     13.24 o 
   8   5   9       82.56       87.94      8.44 o 
   9   5   9       48.88       59.02      7.50 o 
 -11   6   9      141.89      188.44     19.01 o 
 -10   6   9       59.37       71.75      6.83 o 
  -9   6   9        5.48       28.90      4.78 o 
  -8   6   9       58.69       52.27      5.95 o 
  -7   6   9       44.69       33.20      4.61 o 
  -6   6   9       55.29       52.61      5.09 o 
  -5   6   9       43.87       69.98      5.40 o 
  -4   6   9       71.94       61.29      4.61 o 
  -3   6   9        4.89       27.34      4.48 o 
  -2   6   9        0.06        1.29      2.08 o 
  -1   6   9        1.76        3.37      2.05 o 
   0   6   9        9.92       24.79      2.88 o 
   1   6   9      116.47       99.39      6.09 o 
   2   6   9       15.07        8.93      3.31 o 
   3   6   9       28.08       70.64      5.62 o 
   4   6   9        0.17       -0.38      2.83 o 
   5   6   9       39.40       25.99      4.05 o 
   6   6   9        2.51       -1.05      3.44 o 
   7   6   9       56.50       68.87      6.16 o 
   8   6   9       82.04       61.49      9.72 o 
  -9   7   9       26.94       21.15      4.74 o 
  -8   7   9        8.65        7.74      3.94 o 
  -7   7   9      246.41      265.06      9.83 o 
  -6   7   9      118.65      112.98      9.71 o 
  -5   7   9       65.57       62.33      5.54 o 
  -4   7   9        0.02       -2.88      2.88 o 
  -3   7   9        0.40        4.17      2.63 o 
  -2   7   9       63.66       77.65      4.95 o 
  -1   7   9       65.70       71.59      6.05 o 
   0   7   9      101.51      100.15      5.85 o 
   1   7   9      172.93      165.38      7.03 o 
   2   7   9        0.00       -1.01      3.29 o 
   3   7   9      204.00      218.44     10.66 o 
   4   7   9        0.49        3.62      3.29 o 
   5   7   9        9.95        7.13      3.86 o 
   6   7   9      152.20      158.56     10.74 o 
   7   7   9        0.29        0.78      6.00 o 
  -8   8   9        9.38        9.23      4.95 o 
  -7   8   9        1.15        6.47      3.81 o 
  -6   8   9        0.10       -1.91      3.37 o 
  -5   8   9       17.37       21.15      4.28 o 
  -4   8   9       34.88       42.83      4.88 o 
  -3   8   9       66.23       78.71      6.02 o 
  -2   8   9        0.87        0.38      2.98 o 
  -1   8   9       11.85        9.46      3.33 o 
   0   8   9       20.62       26.60      3.82 o 
   1   8   9      106.98      123.72      8.41 o 
   2   8   9       71.94       90.57     17.29 o 
   3   8   9      137.55      133.33     14.59 o 
   4   8   9        0.40        7.84      7.09 o 
   5   8   9       17.97       14.02      8.07 o 
  -5   9   9        2.53        7.27      4.59 o 
  -4   9   9      287.96      324.94     12.32 o 
  -3   9   9      110.03      117.82     13.82 o 
  -2   9   9       49.29       46.41      8.08 o 
  -1   9   9        6.81        4.64      5.53 o 
   0   9   9        0.48        6.02      5.82 o 
   1   9   9       66.42       69.60     10.86 o 
   2   9   9       32.44       47.85      9.80 o 
 -14   0  10        0.14        5.70      7.21 o 
 -12   0  10      415.34      383.60     48.77 o 
 -10   0  10      297.63      256.38     11.84 o 
  -8   0  10      139.63      129.75      8.71 o 
  -6   0  10       70.89       51.48      4.63 o 
  -4   0  10      262.48      152.35      6.39 o 
  -2   0  10      177.82      297.20      8.14 o 
   0   0  10     2565.02     2769.64     44.77 o 
   2   0  10        2.64        7.93      2.82 o 
   4   0  10       41.28       69.16      4.97 o 
   6   0  10     2593.20     2663.13     54.53 o 
   8   0  10      755.70      773.29     22.04 o 
  10   0  10        7.05       17.88      8.32 o 
 -14   1  10       49.69       50.03      7.38 o 
 -13   1  10       53.99       36.54      6.29 o 
 -12   1  10       19.77       12.16      4.91 o 
 -11   1  10        0.35        4.25      3.47 o 
 -10   1  10        0.51        0.95      3.19 o 
  -9   1  10      118.95      126.67      6.52 o 
  -8   1  10      176.23      163.08      6.37 o 
  -7   1  10        0.16        1.51      2.12 o 
  -6   1  10      293.02      259.77      6.07 o 
  -5   1  10        1.02        0.29      1.62 o 
  -4   1  10       72.12       93.00      3.79 o 
  -3   1  10      211.39      292.85      6.23 o 
  -2   1  10     1046.84     1009.41     12.15 o 
  -1   1  10      356.89      343.31      7.68 o 
   0   1  10     1354.16     1276.75     15.41 o 
   1   1  10      386.18      390.79      6.85 o 
   2   1  10      163.77      170.11      4.74 o 
   3   1  10        3.30        9.08      2.21 o 
   4   1  10      166.21      193.58      4.83 o 
   5   1  10       22.46       25.18      2.65 o 
   6   1  10       14.52       11.18      2.33 o 
   7   1  10       23.18       17.90      3.42 o 
   8   1  10      283.97      261.45     10.42 o 
   9   1  10       17.10       10.34      5.29 o 
  10   1  10        1.33        5.24      5.31 o 
 -13   2  10        5.93        0.56      4.62 o 
 -12   2  10       27.28       34.50      5.78 o 
 -11   2  10       62.07       57.39      5.73 o 
 -10   2  10       12.22        8.67      3.65 o 
  -9   2  10      425.17      386.65     10.58 o 
  -8   2  10       27.12       21.30      3.26 o 
  -7   2  10      149.32      109.41      5.48 o 
  -6   2  10       86.65       85.07      5.10 o 
  -5   2  10       41.21       28.14      2.74 o 
  -4   2  10      134.17      157.96      4.13 o 
  -3   2  10        4.44        6.84      1.56 o 
  -2   2  10      770.72      798.64     11.10 o 
  -1   2  10       22.75       18.95      2.25 o 
   0   2  10       74.85       86.81      3.54 o 
   1   2  10       75.75       46.27      2.89 o 
   2   2  10       57.63       50.64      2.90 o 
   3   2  10      796.83      767.22     10.19 o 
   4   2  10      720.43      694.48      8.98 o 
   5   2  10      130.11      132.66      5.34 o 
   6   2  10        8.62        7.10      2.86 o 
   7   2  10       46.93       55.33      4.82 o 
   8   2  10        0.01        5.45      3.97 o 
   9   2  10       49.37       51.57      7.08 o 
  10   2  10        0.36        1.93      6.16 o 
 -13   3  10       11.87       15.53      6.42 o 
 -12   3  10        4.11       -2.18      4.43 o 
 -11   3  10       21.54       30.55      4.81 o 
 -10   3  10      243.11      266.74      9.63 o 
  -9   3  10      111.91      114.64      8.35 o 
  -8   3  10       98.22      108.90      6.29 o 
  -7   3  10       56.84       47.99      3.41 o 
  -6   3  10      112.59      124.77      4.64 o 
  -5   3  10      177.90      157.14      4.82 o 
  -4   3  10       21.83       18.83      2.62 o 
  -3   3  10     2441.70     2301.63     24.45 o 
  -2   3  10      200.76      198.89      4.78 o 
  -1   3  10       38.41       60.69      3.11 o 
   0   3  10      134.90      170.81      4.87 o 
   1   3  10       23.78       31.41      2.80 o 
   2   3  10      165.75      186.00      5.48 o 
   3   3  10     1013.81      923.74     14.18 o 
   4   3  10       69.69       48.54      3.78 o 
   5   3  10       20.13       15.03      4.10 o 
   6   3  10      600.28      589.04     11.89 o 
   7   3  10        9.21       15.63      4.20 o 
   8   3  10        0.00       -4.08      4.08 o 
   9   3  10       27.10       31.63      6.36 o 
  10   3  10       29.19       18.79      6.23 o 
 -12   4  10       31.64       22.30      5.65 o 
 -11   4  10       87.21       94.33      8.04 o 
 -10   4  10        0.03        1.91      3.91 o 
  -9   4  10        2.73        4.79      3.21 o 
  -8   4  10       18.56       18.00      3.64 o 
  -7   4  10      409.01      429.36     10.33 o 
  -6   4  10        0.02        1.19      2.11 o 
  -5   4  10       68.15       71.97      4.10 o 
  -4   4  10      161.35      125.39      4.36 o 
  -3   4  10       35.73       34.89      2.79 o 
  -2   4  10      644.53      587.40      8.58 o 
  -1   4  10     1095.90     1099.54     12.97 o 
   0   4  10      254.60      274.31      5.76 o 
   1   4  10      124.28      139.14      4.99 o 
   2   4  10       55.16       64.39      3.82 o 
   3   4  10      297.03      281.98      7.46 o 
   4   4  10      337.95      321.65      9.23 o 
   5   4  10       29.01       29.69      4.70 o 
   6   4  10        0.61       -3.30      3.30 o 
   7   4  10       10.43       15.47      4.26 o 
   8   4  10        7.28       11.38      5.86 o 
   9   4  10       56.48       47.86      7.25 o 
 -12   5  10       33.85       18.24      7.58 o 
 -11   5  10        0.46        0.74      4.08 o 
 -10   5  10        8.27        4.53      3.57 o 
  -9   5  10        0.71        5.27      3.28 o 
  -8   5  10      103.70      118.97      8.68 o 
  -7   5  10        1.66        6.71      3.05 o 
  -6   5  10      212.18      194.65      6.53 o 
  -5   5  10        9.29        9.45      2.45 o 
  -4   5  10       25.75       32.95      3.01 o 
  -3   5  10        6.21        6.22      2.19 o 
  -2   5  10      144.80      146.54      5.08 o 
  -1   5  10      114.09      140.82      4.63 o 
   0   5  10      759.79      707.60     11.71 o 
   1   5  10      182.14      174.65      7.03 o 
   2   5  10       51.99       40.01      4.04 o 
   3   5  10        2.71        1.47      4.75 o 
   4   5  10       47.88       44.68      4.21 o 
   5   5  10       37.93       38.68      4.58 o 
   6   5  10      191.85      174.92      8.31 o 
   7   5  10       10.66        7.34      4.19 o 
   8   5  10       42.75       38.21      6.63 o 
   9   5  10        3.96        7.71      5.77 o 
 -11   6  10        0.01        2.89      5.74 o 
 -10   6  10      138.59      152.01      9.18 o 
  -9   6  10        9.47        4.93      4.00 o 
  -8   6  10      111.27      104.42      7.39 o 
  -7   6  10      217.30      217.80     10.49 o 
  -6   6  10      122.66      120.70      7.32 o 
  -5   6  10        5.83        6.17      3.24 o 
  -4   6  10      105.84      120.72      6.36 o 
  -3   6  10      236.13      243.00      7.67 o 
  -2   6  10      395.39      366.18      9.16 o 
  -1   6  10       79.46       87.79      5.23 o 
   0   6  10      209.37      209.65      7.08 o 
   1   6  10       12.09        6.26      2.83 o 
   2   6  10      107.74       81.31      7.30 o 
   3   6  10      148.65      117.07      7.35 o 
   4   6  10      315.11      312.44     10.58 o 
   5   6  10       25.54       32.98      4.47 o 
   6   6  10       12.00       15.62      4.18 o 
   7   6  10        8.79       14.45      4.84 o 
   8   6  10        4.34        7.76     14.26 o 
  -9   7  10        0.01       -0.96      3.92 o 
  -8   7  10      101.20      109.51      7.99 o 
  -7   7  10        0.16        4.01      3.63 o 
  -6   7  10        4.41        4.39      3.56 o 
  -5   7  10        4.00        4.06      3.37 o 
  -4   7  10       31.88       33.98      4.64 o 
  -3   7  10       62.76       73.36      5.81 o 
  -2   7  10       39.96       46.56      4.30 o 
  -1   7  10        3.98        5.85      3.15 o 
   0   7  10        7.37       15.47      3.56 o 
   1   7  10       20.84       11.44      3.44 o 
   2   7  10       27.56       26.09      5.12 o 
   3   7  10       24.53       34.28      5.76 o 
   4   7  10      322.01      337.51     13.46 o 
   5   7  10       49.58       64.49      6.13 o 
   6   7  10        0.35        9.69      5.45 o 
  -7   8  10       43.34       65.04      7.81 o 
  -6   8  10       49.90       57.48      6.73 o 
  -5   8  10      143.66      151.76     10.38 o 
  -4   8  10       83.74       90.80      6.71 o 
  -3   8  10       44.96       58.77      5.63 o 
  -2   8  10        0.26        4.25      3.41 o 
  -1   8  10      286.87      296.87     11.29 o 
   0   8  10      167.83      161.22      9.32 o 
   1   8  10       57.26       55.64      6.23 o 
   2   8  10       28.13       22.73     11.60 o 
   3   8  10       16.03       13.89     11.83 o 
   4   8  10      206.81      207.62     17.30 o 
  -4   9  10        0.54        5.87      4.48 o 
  -3   9  10       13.63       18.87      4.98 o 
  -2   9  10       34.76       41.29      8.05 o 
  -1   9  10        0.29        4.08      5.71 o 
   0   9  10       32.19       30.20      7.60 o 
   1   9  10       70.93       96.30     15.58 o 
 -13   0  11       37.64       48.19      9.76 o 
 -11   0  11       10.87       11.37      8.12 o 
  -9   0  11        2.01       11.77      4.59 o 
  -7   0  11      258.98      240.40     12.23 o 
  -5   0  11       87.88       69.94      5.19 o 
  -3   0  11       66.34       56.02      4.49 o 
  -1   0  11      393.02      419.18     10.10 o 
   1   0  11     1283.77     1304.84     21.67 o 
   3   0  11       85.38       94.62      5.66 o 
   5   0  11       44.63       38.34      4.71 o 
   7   0  11        1.28       -3.58      4.78 o 
   9   0  11       87.04       89.65     12.31 o 
 -13   1  11        4.54       -2.44      5.00 o 
 -12   1  11       70.89       63.26      7.41 o 
 -11   1  11        3.27       -0.94      3.85 o 
 -10   1  11        9.35        5.78      3.55 o 
  -9   1  11       34.60       33.32      4.04 o 
  -8   1  11      426.29      415.72      9.39 o 
  -7   1  11        2.29        8.47      2.55 o 
  -6   1  11       48.63       45.51      3.46 o 
  -5   1  11      481.47      523.87      8.65 o 
  -4   1  11       88.18       70.90      3.57 o 
  -3   1  11     1073.72     1033.92     19.08 o 
  -2   1  11      911.74     1002.86     12.47 o 
  -1   1  11      134.77      132.84      4.70 o 
   0   1  11       89.56       82.82      4.00 o 
   1   1  11      446.46      497.07     12.36 o 
   2   1  11      135.80      145.10      4.76 o 
   3   1  11      451.93      475.15     10.93 o 
   4   1  11      182.70      200.71      5.20 o 
   5   1  11      845.69      861.01     19.65 o 
   6   1  11      509.64      553.44     12.69 o 
   7   1  11       13.83       12.11      4.27 o 
   8   1  11        1.49        0.19      4.70 o 
   9   1  11      156.94      169.74     15.03 o 
  10   1  11       41.28       25.89      8.42 o 
 -13   2  11        0.02       -1.72      4.40 o 
 -12   2  11       19.62       21.89      5.44 o 
 -11   2  11       16.62       13.71      4.22 o 
 -10   2  11       21.25       15.82      4.08 o 
  -9   2  11      116.57      121.89      7.08 o 
  -8   2  11       16.91       15.61      3.27 o 
  -7   2  11      230.25      228.68      7.19 o 
  -6   2  11        4.63        1.72      2.20 o 
  -5   2  11      582.36      596.99     12.60 o 
  -4   2  11        0.35        4.87      1.89 o 
  -3   2  11       93.84      109.99      4.55 o 
  -2   2  11       14.31       15.37      2.27 o 
  -1   2  11       69.10       50.22      3.47 o 
   0   2  11      687.46      625.46      9.16 o 
   1   2  11      239.27      224.55      5.52 o 
   2   2  11      741.84      777.85     10.91 o 
   3   2  11      633.49      628.68      9.92 o 
   4   2  11      164.50      178.82      5.09 o 
   5   2  11      104.87      108.18      4.34 o 
   6   2  11      183.95      194.72      7.73 o 
   7   2  11       86.93       77.87      5.54 o 
   8   2  11       22.19       20.59      5.57 o 
   9   2  11        8.59       16.77      5.77 o 
  10   2  11        3.34        5.56      6.49 o 
 -13   3  11        0.38       -5.09      5.09 o 
 -12   3  11       52.32       53.93     11.37 o 
 -11   3  11        0.08       -0.48      3.51 o 
 -10   3  11       51.66       61.26      5.78 o 
  -9   3  11        3.58        9.74      3.51 o 
  -8   3  11       12.98       19.94      3.72 o 
  -7   3  11      112.31       99.31      4.54 o 
  -6   3  11      575.66      534.26      8.92 o 
  -5   3  11        7.49        5.20      2.03 o 
  -4   3  11        6.00       28.22      2.84 o 
  -3   3  11       31.75       47.03      3.28 o 
  -2   3  11       67.04       71.38      4.03 o 
  -1   3  11       13.32       20.44      2.40 o 
   0   3  11      336.89      316.99      6.77 o 
   1   3  11      914.92      834.32     11.27 o 
   2   3  11        1.45        4.25      2.07 o 
   3   3  11      608.40      551.87      9.83 o 
   4   3  11        1.14        7.02      2.58 o 
   5   3  11       12.00       25.59      3.94 o 
   6   3  11        1.85        4.02      3.68 o 
   7   3  11      240.35      265.64     10.07 o 
   8   3  11       43.76       36.71      5.55 o 
   9   3  11        0.61       -4.50      8.92 o 
 -12   4  11        0.11        4.02      4.89 o 
 -11   4  11       19.23       18.03      5.27 o 
 -10   4  11      202.94      204.43     10.81 o 
  -9   4  11       84.09       78.38      6.67 o 
  -8   4  11        0.17        3.34      3.12 o 
  -7   4  11       17.79       18.77      3.66 o 
  -6   4  11        9.04        6.80      2.68 o 
  -5   4  11       71.11       58.68      4.22 o 
  -4   4  11      486.58      482.79      8.07 o 
  -3   4  11     1232.51     1273.37     15.74 o 
  -2   4  11       20.81       34.55      2.84 o 
  -1   4  11      752.08      830.59     11.14 o 
   0   4  11      677.61      637.66      9.48 o 
   1   4  11      826.84      796.21     11.03 o 
   2   4  11       14.67        6.53      2.49 o 
   3   4  11      177.11      170.84      7.28 o 
   4   4  11       10.00        5.30      3.26 o 
   5   4  11       89.08       87.78      6.10 o 
   6   4  11        0.63        7.01      3.79 o 
   7   4  11       15.65       17.65      4.59 o 
   8   4  11       21.05       14.95      4.82 o 
   9   4  11       30.38       28.69      6.60 o 
 -11   5  11      220.02      201.59     10.64 o 
 -10   5  11        2.46        0.98      3.88 o 
  -9   5  11        0.43       -1.33      3.23 o 
  -8   5  11       49.59       46.24      4.82 o 
  -7   5  11        2.01       -0.27      2.79 o 
  -6   5  11       12.34       18.80      3.59 o 
  -5   5  11       60.16       56.66      4.57 o 
  -4   5  11        7.05       18.50      2.79 o 
  -3   5  11        3.04        3.88      2.24 o 
  -2   5  11       64.60       58.75      3.72 o 
  -1   5  11      386.24      359.66      8.40 o 
   0   5  11       93.80       97.23      6.09 o 
   1   5  11       43.29       42.11      3.69 o 
   2   5  11       42.72       42.62      4.97 o 
   3   5  11      147.98      140.36      6.95 o 
   4   5  11       85.23       67.91      5.72 o 
   5   5  11       24.16       23.36      4.32 o 
   6   5  11        4.02        0.28      3.70 o 
   7   5  11       37.11       44.11      5.90 o 
   8   5  11        9.57       13.99      5.70 o 
 -10   6  11        2.73        8.41      4.47 o 
  -9   6  11       30.34       39.07      5.48 o 
  -8   6  11       21.69       18.49      4.58 o 
  -7   6  11        4.09        6.71      3.62 o 
  -6   6  11      161.78      171.58      8.98 o 
  -5   6  11      161.38      171.94      8.75 o 
  -4   6  11       59.10       58.14      5.41 o 
  -3   6  11       33.88       39.23      5.55 o 
  -2   6  11        7.60       12.98      3.22 o 
  -1   6  11       22.25       10.65      3.13 o 
   0   6  11       43.01       36.33      4.05 o 
   1   6  11      233.63      237.17      8.13 o 
   2   6  11       53.09       63.85      5.91 o 
   3   6  11       92.80      101.28      7.50 o 
   4   6  11      114.51      112.79      6.72 o 
   5   6  11        6.23        6.10      3.92 o 
   6   6  11        0.21       -1.25      4.34 o 
   7   6  11      411.90      434.71     17.04 o 
  -9   7  11        8.95       17.91      4.89 o 
  -8   7  11        2.29        1.42      3.84 o 
  -7   7  11        4.34        2.09      3.76 o 
  -6   7  11       45.74       50.38      5.69 o 
  -5   7  11      144.28      148.04      8.48 o 
  -4   7  11       54.39       57.00      9.43 o 
  -3   7  11      295.12      305.64     10.23 o 
  -2   7  11       19.21       14.88      3.81 o 
  -1   7  11      112.11      129.79      8.65 o 
   0   7  11       68.47       68.73      5.68 o 
   1   7  11       20.19        7.60      4.31 o 
   2   7  11        8.72        5.63      4.19 o 
   3   7  11       51.68       54.95      7.00 o 
   4   7  11       38.36       46.15      5.51 o 
   5   7  11       24.35       28.66      6.31 o 
  -7   8  11       56.16       67.40      7.72 o 
  -6   8  11        1.86        7.37      4.29 o 
  -5   8  11       40.68       42.48      7.51 o 
  -4   8  11      185.25      205.12     10.03 o 
  -3   8  11       86.69       88.19      7.90 o 
  -2   8  11       41.12       46.55      9.11 o 
  -1   8  11       44.07       52.84      9.53 o 
   0   8  11       36.96       44.01      5.78 o 
   1   8  11      117.50      117.86      8.61 o 
   2   8  11       47.20       56.76      7.85 o 
   3   8  11      187.31      232.24     18.39 o 
 -12   0  12        8.61       12.63      7.17 o 
 -10   0  12      672.61      753.64     25.33 o 
  -8   0  12      223.87      217.32     10.70 o 
  -6   0  12      126.23      135.13      7.37 o 
  -4   0  12       36.47       37.04      4.10 o 
  -2   0  12       56.59       60.77      4.84 o 
   0   0  12        4.97       36.30      4.75 o 
   2   0  12        0.62        9.78      3.37 o 
   4   0  12       15.63       15.42      4.27 o 
   6   0  12      100.47       82.96      6.52 o 
   8   0  12      513.42      564.22     44.33 o 
  10   0  12      257.42      258.42     20.37 o 
 -13   1  12        0.48        0.61      5.39 o 
 -12   1  12      164.91      179.88     10.89 o 
 -11   1  12       28.83       33.78      5.70 o 
 -10   1  12       64.26       57.98      5.61 o 
  -9   1  12        1.14        5.11      3.34 o 
  -8   1  12        0.69       -0.95      2.46 o 
  -7   1  12       36.54       35.28      3.59 o 
  -6   1  12      333.95      317.70      7.57 o 
  -5   1  12        7.82       12.57      2.53 o 
  -4   1  12      235.14      244.92      5.90 o 
  -3   1  12        8.42       18.63      2.52 o 
  -2   1  12        9.03       15.06      2.26 o 
  -1   1  12       63.29       40.78      3.17 o 
   0   1  12       12.53       19.44      2.45 o 
   1   1  12      280.33      324.16      8.22 o 
   2   1  12      504.20      523.28      8.41 o 
   3   1  12        0.54        3.98      2.33 o 
   4   1  12      221.43      293.48      6.40 o 
   5   1  12      407.89      467.98      8.68 o 
   6   1  12        0.62        4.48      2.99 o 
   7   1  12       24.98       35.62      6.36 o 
   8   1  12        2.18       -0.42      4.16 o 
   9   1  12       12.50        9.92      5.50 o 
 -13   2  12        0.18        0.88      4.82 o 
 -12   2  12       40.32       37.53      9.19 o 
 -11   2  12        0.51       -3.61      3.61 o 
 -10   2  12       56.08       74.71      6.24 o 
  -9   2  12       15.21       12.98      3.78 o 
  -8   2  12       31.39       34.38      4.33 o 
  -7   2  12      219.45      263.02      7.84 o 
  -6   2  12      140.89      124.44      5.51 o 
  -5   2  12      562.64      632.43      9.91 o 
  -4   2  12       41.54       49.91      3.23 o 
  -3   2  12     2086.10     2014.17     58.68 o 
  -2   2  12       48.20       49.54      3.99 o 
  -1   2  12      123.94      124.89      5.01 o 
   0   2  12      447.52      427.30      7.73 o 
   1   2  12      955.53      981.61     13.75 o 
   2   2  12      798.78      762.24     11.14 o 
   3   2  12      409.83      450.92      9.07 o 
   4   2  12       47.59       43.51      3.35 o 
   5   2  12        0.91        1.25      3.17 o 
   6   2  12      158.73      152.71      7.31 o 
   7   2  12       11.88        6.90      3.71 o 
   8   2  12        0.64       -1.24      4.66 o 
   9   2  12      249.95      304.81     20.29 o 
 -12   3  12        0.08       -6.59      6.59 o 
 -11   3  12       74.00       65.27      6.37 o 
 -10   3  12       91.26       88.39      8.66 o 
  -9   3  12      497.53      517.53     12.73 o 
  -8   3  12      153.19      145.69      7.59 o 
  -7   3  12       59.15       64.93      5.17 o 
  -6   3  12       97.19      123.23      4.96 o 
  -5   3  12      291.80      289.57      6.56 o 
  -4   3  12        9.70       18.72      2.82 o 
  -3   3  12     1005.19     1059.05     17.23 o 
  -2   3  12      151.11      142.98      5.40 o 
  -1   3  12     1350.23     1295.45     16.86 o 
   0   3  12        6.74       18.15      2.76 o 
   1   3  12       15.56       18.29      2.88 o 
   2   3  12       45.26       64.02      4.13 o 
   3   3  12       39.22       42.07      4.03 o 
   4   3  12      745.36      693.90     16.95 o 
   5   3  12      164.05      173.82      7.48 o 
   6   3  12       61.72       62.39      5.88 o 
   7   3  12       88.15       88.19      7.00 o 
   8   3  12        0.86       -5.01      5.01 o 
   9   3  12       57.70       67.62      8.27 o 
 -12   4  12       62.05       88.33      9.70 o 
 -11   4  12        9.24       11.07      5.17 o 
 -10   4  12        0.62        3.58      4.32 o 
  -9   4  12       24.91       26.01      5.10 o 
  -8   4  12      304.15      336.60     10.12 o 
  -7   4  12      249.27      239.99      8.57 o 
  -6   4  12        9.33        7.81      3.22 o 
  -5   4  12      134.89      116.30      5.76 o 
  -4   4  12       13.08       14.54      2.48 o 
  -3   4  12      105.22      106.79      4.46 o 
  -2   4  12      314.89      316.38      6.75 o 
  -1   4  12      278.40      246.99      6.76 o 
   0   4  12       19.98       28.78      3.06 o 
   1   4  12       23.33       17.58      2.81 o 
   2   4  12      119.47      108.10      7.03 o 
   3   4  12      468.06      435.44     10.91 o 
   4   4  12       81.29       72.49      5.63 o 
   5   4  12        1.77       -3.11      3.30 o 
   6   4  12       50.85       67.33      7.66 o 
   7   4  12      142.08      148.92      8.70 o 
   8   4  12       11.28       10.15      4.84 o 
 -11   5  12        0.05       -3.52      4.03 o 
 -10   5  12      133.27      110.01      8.91 o 
  -9   5  12       68.93       56.78      7.36 o 
  -8   5  12        7.02        2.68      3.35 o 
  -7   5  12      227.52      223.60      8.78 o 
  -6   5  12       29.10       25.89      4.02 o 
  -5   5  12       92.98       83.64      5.02 o 
  -4   5  12      249.50      247.23      7.35 o 
  -3   5  12      116.68      107.21      5.57 o 
  -2   5  12      312.21      303.22      8.07 o 
  -1   5  12      288.71      274.18      8.95 o 
   0   5  12       71.59       60.63      4.95 o 
   1   5  12        0.02        1.34      2.79 o 
   2   5  12      139.59      139.85      8.54 o 
   3   5  12       23.89       15.25      4.40 o 
   4   5  12        3.55        3.13      3.41 o 
   5   5  12       24.22       22.65      4.42 o 
   6   5  12       11.44       10.26      4.31 o 
   7   5  12       22.44       15.44      5.21 o 
 -10   6  12       78.03       76.93      9.82 o 
  -9   6  12       12.78       22.05      5.84 o 
  -8   6  12      416.09      389.46     12.64 o 
  -7   6  12        4.34        3.91      3.88 o 
  -6   6  12       21.82       33.11      4.98 o 
  -5   6  12       67.39       67.93      6.83 o 
  -4   6  12        7.32        8.90      3.77 o 
  -3   6  12        0.94        2.03      3.30 o 
  -2   6  12      245.88      248.90     10.77 o 
  -1   6  12       79.20       82.77      7.19 o 
   0   6  12       63.12      133.24      8.74 o 
   1   6  12      143.70      117.31      7.46 o 
   2   6  12       19.02       22.99      4.59 o 
   3   6  12        0.00        2.26      3.27 o 
   4   6  12      339.73      317.63     11.20 o 
   5   6  12        6.71        4.31      4.40 o 
   6   6  12        6.26       13.14      5.24 o 
  -8   7  12        1.44        1.75      4.84 o 
  -7   7  12        0.40        5.44      4.18 o 
  -6   7  12      241.27      221.33     11.87 o 
  -5   7  12       66.81       65.30      6.34 o 
  -4   7  12       22.09       21.03      4.50 o 
  -3   7  12        1.00        2.73      3.57 o 
  -2   7  12      122.95      128.37      7.94 o 
  -1   7  12       83.85       92.29      7.92 o 
   0   7  12       16.57       22.90      5.20 o 
   1   7  12       68.78       61.73      6.90 o 
   2   7  12       92.16       81.28      7.89 o 
   3   7  12       10.29        4.98      3.68 o 
   4   7  12      129.96      127.79     10.26 o 
   5   7  12       10.16        7.54      6.14 o 
  -6   8  12       50.36       60.21      7.42 o 
  -5   8  12        9.00       11.97      4.58 o 
  -4   8  12        0.73        1.95      3.92 o 
  -3   8  12       24.93       20.42      4.67 o 
  -2   8  12       49.64       52.56      8.51 o 
  -1   8  12        0.91        6.85      4.51 o 
   0   8  12        3.89       10.36      4.77 o 
   1   8  12        9.31       15.32      5.25 o 
   2   8  12       38.49       28.98      8.22 o 
 -13   0  13        8.81        5.85      7.30 o 
 -11   0  13      113.06      152.50     14.01 o 
  -9   0  13      351.89      357.13     24.18 o 
  -7   0  13       76.49       82.38      7.53 o 
  -5   0  13      100.54      110.74      6.86 o 
  -3   0  13      142.11      140.40      7.16 o 
  -1   0  13      564.43      629.32     13.92 o 
   1   0  13      122.74       99.95      7.55 o 
   3   0  13      129.23      109.16      6.02 o 
   5   0  13     1789.90     1909.33     40.03 o 
   7   0  13       12.98       14.43      7.81 o 
   9   0  13        1.90       -6.53      7.27 o 
 -13   1  13       61.42       65.66      7.77 o 
 -12   1  13       83.37       69.25      7.52 o 
 -11   1  13       17.36       20.54      5.33 o 
 -10   1  13        7.22       14.34      4.60 o 
  -9   1  13       43.26       44.30      5.12 o 
  -8   1  13       23.25       29.67      4.30 o 
  -7   1  13       42.51       57.86      5.06 o 
  -6   1  13       80.94       74.75      5.08 o 
  -5   1  13       12.01        6.33      2.48 o 
  -4   1  13       21.09       19.67      2.86 o 
  -3   1  13        3.40        4.05      1.89 o 
  -2   1  13       31.29       45.09      3.28 o 
  -1   1  13        5.31        3.99      2.30 o 
   0   1  13      376.60      413.23      7.93 o 
   1   1  13        3.65        3.18      2.28 o 
   2   1  13       44.74       39.72      3.57 o 
   3   1  13      113.29       92.51      4.46 o 
   4   1  13      311.63      299.88      7.50 o 
   5   1  13        3.45        7.36      2.65 o 
   6   1  13        0.74        5.16      3.45 o 
   7   1  13       12.60       15.96      4.83 o 
   8   1  13        0.48       -4.69      4.69 o 
   9   1  13        0.95        1.36      7.27 o 
 -13   2  13       23.54       34.46      7.81 o 
 -12   2  13      207.21      228.84     12.38 o 
 -11   2  13       90.65       88.81      8.82 o 
 -10   2  13       42.21       34.14      7.36 o 
  -9   2  13       12.86       13.71      3.88 o 
  -8   2  13      162.54      173.35      8.35 o 
  -7   2  13      159.19      139.07      7.26 o 
  -6   2  13      890.57      908.74     13.97 o 
  -5   2  13      990.14      983.83     13.37 o 
  -4   2  13      154.54      179.98      6.27 o 
  -3   2  13      853.16      801.57     13.42 o 
  -2   2  13      152.52      151.07      5.60 o 
  -1   2  13       44.09       50.00      3.96 o 
   0   2  13      223.63      234.77      6.51 o 
   1   2  13      304.97      280.77      6.69 o 
   2   2  13      122.02      132.03      5.25 o 
   3   2  13      256.58      198.68      6.71 o 
   4   2  13      153.78      162.70      5.90 o 
   5   2  13        1.67        7.58      3.39 o 
   6   2  13       10.54        8.07      3.66 o 
   7   2  13       16.01       12.14      4.48 o 
   8   2  13        0.37       -0.65      5.21 o 
   9   2  13       16.02       15.95      7.51 o 
 -12   3  13        0.12        0.22      5.42 o 
 -11   3  13        5.32        4.27      4.49 o 
 -10   3  13      165.48      180.02     13.66 o 
  -9   3  13      122.22      115.47      8.27 o 
  -8   3  13       42.58       40.28      4.71 o 
  -7   3  13       85.27       88.00      6.04 o 
  -6   3  13        3.68        2.36      3.09 o 
  -5   3  13      372.70      398.38     10.26 o 
  -4   3  13      486.06      460.59      9.14 o 
  -3   3  13        0.01        0.37      2.36 o 
  -2   3  13     1270.46     1275.96     15.51 o 
  -1   3  13       37.13       44.10      3.61 o 
   0   3  13      584.09      613.15     10.55 o 
   1   3  13      873.92      863.00     14.16 o 
   2   3  13        2.72        4.58      2.65 o 
   3   3  13       22.74       27.56      5.02 o 
   4   3  13      367.11      391.92      9.89 o 
   5   3  13        2.39        9.20      3.95 o 
   6   3  13      159.37      166.81      8.83 o 
   7   3  13        0.18        6.23      4.32 o 
   8   3  13        0.47       -2.66      5.25 o 
 -12   4  13       78.15       77.94      9.63 o 
 -11   4  13        0.31        0.61      4.45 o 
 -10   4  13       28.49       30.68      6.70 o 
  -9   4  13       35.02       21.32      7.80 o 
  -8   4  13        2.06       -0.47      3.28 o 
  -7   4  13       58.24       56.00      5.25 o 
  -6   4  13      247.37      237.95      8.45 o 
  -5   4  13       53.18       41.35      4.41 o 
  -4   4  13       59.83       56.61      3.90 o 
  -3   4  13      142.15      129.24      5.78 o 
  -2   4  13      310.26      324.30      7.11 o 
  -1   4  13       96.12       82.75      4.88 o 
   0   4  13      200.96      189.05      8.12 o 
   1   4  13      106.53      105.44      5.58 o 
   2   4  13       83.14       81.47      5.64 o 
   3   4  13       21.52       26.57      4.31 o 
   4   4  13        0.17        4.99      3.59 o 
   5   4  13        4.02       -0.93      3.69 o 
   6   4  13       20.92       28.67      5.10 o 
   7   4  13       67.34       91.58      7.53 o 
   8   4  13       31.89       37.92      7.46 o 
 -11   5  13       42.58       40.08      6.25 o 
 -10   5  13       88.71       84.49      9.80 o 
  -9   5  13        7.74       13.98      4.38 o 
  -8   5  13        5.48       14.93      4.47 o 
  -7   5  13      194.49      180.11      9.52 o 
  -6   5  13       70.12       75.61      6.42 o 
  -5   5  13      367.46      361.92     11.71 o 
  -4   5  13      200.52      191.17      8.70 o 
  -3   5  13        1.88        4.78      3.10 o 
  -2   5  13       60.71       84.70      5.74 o 
  -1   5  13      131.59      127.31      7.58 o 
   0   5  13       15.13       11.98      3.99 o 
   1   5  13      137.18      139.16      8.12 o 
   2   5  13       64.94       63.67      6.19 o 
   3   5  13       20.41       20.79      4.08 o 
   4   5  13       29.29       26.54      5.91 o 
   5   5  13        1.17       -0.75      3.82 o 
   6   5  13       84.37       94.50      7.49 o 
   7   5  13       44.04       60.25      6.89 o 
 -10   6  13        3.44       -2.70      9.65 o 
  -9   6  13        8.11        6.19      4.47 o 
  -8   6  13        4.62       -1.70      4.02 o 
  -7   6  13      110.72      106.11      7.84 o 
  -6   6  13       23.35       21.53      4.77 o 
  -5   6  13        8.44       11.30      4.11 o 
  -4   6  13       28.43       25.12      4.54 o 
  -3   6  13       21.60       28.82      4.81 o 
  -2   6  13       93.59       78.68     10.90 o 
  -1   6  13      134.15       96.07      7.97 o 
   0   6  13       14.58       11.00      4.54 o 
   1   6  13      113.18      132.91      9.47 o 
   2   6  13        5.87       10.22      6.70 o 
   3   6  13       49.97       53.83      6.98 o 
   4   6  13       37.15       42.59      7.07 o 
   5   6  13        0.31       -2.37      4.50 o 
   6   6  13       48.19       43.81      7.73 o 
  -8   7  13       93.19       94.57      8.16 o 
  -7   7  13       13.65       24.69      5.25 o 
  -6   7  13        0.05        6.82      4.24 o 
  -5   7  13      112.27      109.00      7.92 o 
  -4   7  13       40.08       37.50      7.26 o 
  -3   7  13      268.72      281.65     13.74 o 
  -2   7  13       14.30       10.75      4.14 o 
  -1   7  13       99.84      102.74     12.29 o 
   0   7  13       36.66       45.31      6.61 o 
   1   7  13      533.05      512.13     30.21 o 
   2   7  13       63.62       64.62      9.06 o 
   3   7  13       33.75       28.06      6.46 o 
   4   7  13        1.35       -5.34      5.34 o 
  -5   8  13       39.80       41.10      7.38 o 
  -4   8  13       68.94       64.76      8.50 o 
  -3   8  13       30.86       35.58      5.47 o 
  -2   8  13        0.18       -1.75      6.42 o 
  -1   8  13      210.55      199.38     11.52 o 
   0   8  13       96.17      124.26      9.46 o 
   1   8  13        0.08        1.31      6.45 o 
 -12   0  14       33.99       47.09      9.60 o 
 -10   0  14        8.01       24.61      7.20 o 
  -8   0  14       68.95       48.67     11.58 o 
  -6   0  14      307.57      288.11     10.25 o 
  -4   0  14       38.95       46.34      5.03 o 
  -2   0  14       52.70       67.67      5.56 o 
   0   0  14        7.92       37.71      4.63 o 
   2   0  14      390.80      384.18     11.92 o 
   4   0  14      184.64      162.60     10.26 o 
   6   0  14       96.24       85.14     11.45 o 
   8   0  14       23.52       11.34      8.23 o 
 -13   1  14        1.58        3.15      5.21 o 
 -12   1  14        1.93        0.78      4.69 o 
 -11   1  14       37.29       55.04      7.26 o 
 -10   1  14       94.28      121.36     12.73 o 
  -9   1  14      431.32      453.62     16.98 o 
  -8   1  14      194.54      192.69      8.96 o 
  -7   1  14       41.37       39.75      6.05 o 
  -6   1  14      270.64      286.09      7.75 o 
  -5   1  14        0.26        2.01      2.47 o 
  -4   1  14        0.91        0.97      2.02 o 
  -3   1  14      620.16      637.03     10.34 o 
  -2   1  14      594.08      556.97     10.25 o 
  -1   1  14      595.14      562.22     10.40 o 
   0   1  14      181.53      176.72      5.96 o 
   1   1  14      130.71      130.75      5.45 o 
   2   1  14      147.60      142.41      5.68 o 
   3   1  14        6.20       11.69      2.78 o 
   4   1  14      124.97      121.93      5.80 o 
   5   1  14        1.13        4.44      3.47 o 
   6   1  14       84.99       79.13      5.90 o 
   7   1  14       15.82       20.77      5.88 o 
   8   1  14       72.89       74.22      9.92 o 
 -12   2  14        4.76        6.45      4.97 o 
 -11   2  14        1.44        8.02      4.62 o 
 -10   2  14        5.21        5.12      4.27 o 
  -9   2  14       48.22       61.07      5.93 o 
  -8   2  14      109.99      116.22      7.75 o 
  -7   2  14        5.02        6.81      3.37 o 
  -6   2  14      109.25      103.09      6.59 o 
  -5   2  14      106.75       97.47      4.75 o 
  -4   2  14      445.59      442.77     13.53 o 
  -3   2  14        1.79        2.43      2.15 o 
  -2   2  14      557.13      558.20     13.35 o 
  -1   2  14        0.48        3.50      2.74 o 
   0   2  14      415.59      422.49      8.87 o 
   1   2  14      159.71      164.78      6.25 o 
   2   2  14      130.40      128.23      5.83 o 
   3   2  14       29.15       19.25      3.68 o 
   4   2  14        0.17        0.99      2.64 o 
   5   2  14        4.48       -1.31      3.32 o 
   6   2  14        0.81       -2.55      3.49 o 
   7   2  14        0.67        1.08      5.07 o 
   8   2  14       66.21       62.89      9.61 o 
 -12   3  14       32.35       26.23      7.09 o 
 -11   3  14        0.49        1.73      4.49 o 
 -10   3  14        2.56        4.42      3.99 o 
  -9   3  14        5.34        6.03      3.92 o 
  -8   3  14       69.16       65.82      5.75 o 
  -7   3  14        3.35        1.15      3.44 o 
  -6   3  14       79.22       60.34      5.32 o 
  -5   3  14        0.39        2.58      3.11 o 
  -4   3  14        1.61        6.07      4.24 o 
  -3   3  14       70.23       84.47      4.78 o 
  -2   3  14       27.92       26.34      3.07 o 
  -1   3  14        1.85       17.91      3.60 o 
   0   3  14      332.22      299.76      9.00 o 
   1   3  14      137.29      130.03      6.19 o 
   2   3  14       44.08       29.91      3.87 o 
   3   3  14       39.57       51.56      5.31 o 
   4   3  14       31.28       43.23      5.18 o 
   5   3  14        7.94        9.34      4.23 o 
   6   3  14       22.76       17.08      4.87 o 
   7   3  14        6.38       14.36      5.02 o 
   8   3  14        2.72       -5.33      5.33 o 
 -11   4  14        1.67       -2.27      6.56 o 
 -10   4  14       68.77       83.53      7.95 o 
  -9   4  14       25.59       37.82      5.96 o 
  -8   4  14       11.62        9.65      3.93 o 
  -7   4  14        1.48        0.24      3.27 o 
  -6   4  14       31.47       38.06      4.64 o 
  -5   4  14      269.12      264.41     11.07 o 
  -4   4  14      365.97      404.18      9.65 o 
  -3   4  14       10.49       24.54      3.59 o 
  -2   4  14      430.54      472.18     11.21 o 
  -1   4  14        6.43        9.94      3.33 o 
   0   4  14        1.30        0.41      3.08 o 
   1   4  14      135.16      136.04      8.19 o 
   2   4  14       98.35       88.70      7.56 o 
   3   4  14       38.41       41.83      5.32 o 
   4   4  14      126.39      141.41      8.00 o 
   5   4  14       46.75       46.83      5.56 o 
   6   4  14        2.76        0.37      4.49 o 
   7   4  14        2.01       -4.40      4.55 o 
 -10   5  14        0.14        1.63      5.15 o 
  -9   5  14       13.69        4.59      4.26 o 
  -8   5  14      240.34      231.62     11.08 o 
  -7   5  14      183.97      175.12      9.85 o 
  -6   5  14       20.22       22.30      4.80 o 
  -5   5  14        0.39        4.55      3.20 o 
  -4   5  14        1.35        1.86      3.09 o 
  -3   5  14       77.07       63.66      5.41 o 
  -2   5  14        3.18        1.89      3.08 o 
  -1   5  14        0.36       -1.72      3.41 o 
   0   5  14        6.44        7.22      3.92 o 
   1   5  14        7.77        9.16      4.17 o 
   2   5  14        3.40        2.10      3.43 o 
   3   5  14      153.94      144.46      7.91 o 
   4   5  14       15.76       19.42      4.68 o 
   5   5  14       11.17       17.19      4.94 o 
   6   5  14        1.75       -0.82      5.45 o 
  -9   6  14        1.14        6.80      4.68 o 
  -8   6  14        7.58        4.20      4.46 o 
  -7   6  14       15.22       12.19      4.55 o 
  -6   6  14      123.07      143.30      9.06 o 
  -5   6  14      207.25      201.41     10.31 o 
  -4   6  14      245.95      249.53     13.06 o 
  -3   6  14       26.08       25.73      5.19 o 
  -2   6  14       31.04       27.65      4.92 o 
  -1   6  14        0.92       -1.75      4.08 o 
   0   6  14       51.44       45.07      6.52 o 
   1   6  14        0.87       -1.25      4.27 o 
   2   6  14        3.23        3.43      4.51 o 
   3   6  14      100.31       87.04      8.31 o 
   4   6  14      140.15      152.98      9.65 o 
   5   6  14       19.17       19.93      6.99 o 
  -7   7  14        0.26        3.25      4.32 o 
  -6   7  14       45.59       45.71      6.25 o 
  -5   7  14        4.44        8.49      4.52 o 
  -4   7  14       78.35       83.86     11.07 o 
  -3   7  14       41.14       61.75      6.43 o 
  -2   7  14      438.23      395.86     33.74 o 
  -1   7  14       23.45       29.37      6.22 o 
   0   7  14       21.68       42.16      6.61 o 
   1   7  14       36.72       51.33      7.04 o 
   2   7  14        1.15       15.27      5.56 o 
   3   7  14       38.40       27.83      6.70 o 
  -3   8  14       36.44       30.76      6.78 o 
  -2   8  14       61.44       51.64      8.00 o 
 -11   0  15       77.67       97.16     12.10 o 
  -9   0  15       31.89       50.41      8.57 o 
  -7   0  15        8.80        7.13      5.82 o 
  -5   0  15      178.02      179.50      9.22 o 
  -3   0  15       29.12       59.01      7.15 o 
  -1   0  15      125.50      107.32      7.08 o 
   1   0  15       56.72       64.43      9.98 o 
   3   0  15      110.22      117.21      7.68 o 
   5   0  15       59.04       45.39      9.11 o 
   7   0  15       75.33       69.07     19.14 o 
 -12   1  15        5.42       10.95      5.44 o 
 -11   1  15       14.62       16.90      5.51 o 
 -10   1  15       34.91       29.45      5.61 o 
  -9   1  15       72.58       74.33      7.23 o 
  -8   1  15       11.01        3.34      4.04 o 
  -7   1  15      120.31      120.01      7.83 o 
  -6   1  15      103.81      100.46      6.50 o 
  -5   1  15      143.80      134.58      7.21 o 
  -4   1  15       95.43       87.17      5.06 o 
  -3   1  15      141.40      117.56      5.58 o 
  -2   1  15        0.89        9.90      3.16 o 
  -1   1  15      343.50      363.35      8.00 o 
   0   1  15       40.14       46.73      4.01 o 
   1   1  15       48.42       43.64      3.68 o 
   2   1  15       49.49       43.26      4.09 o 
   3   1  15        2.17       -0.31      2.78 o 
   4   1  15       96.15      100.81      5.41 o 
   5   1  15       67.94       61.35      5.44 o 
   6   1  15        5.83       -4.53      4.53 o 
   7   1  15      186.12      177.90     11.65 o 
   8   1  15       36.35       35.04      8.50 o 
 -12   2  15       28.62       27.41      6.32 o 
 -11   2  15       99.91      116.33     10.58 o 
 -10   2  15       37.87       35.54      6.02 o 
  -9   2  15       34.67       19.83      4.97 o 
  -8   2  15       25.56       21.77      4.32 o 
  -7   2  15        4.79        5.70      3.61 o 
  -6   2  15       59.32       53.67      5.15 o 
  -5   2  15      353.01      348.28     11.44 o 
  -4   2  15       84.74       72.88      5.67 o 
  -3   2  15       10.72        4.21      2.82 o 
  -2   2  15      129.26      119.88      6.64 o 
  -1   2  15       19.21       26.08      4.05 o 
   0   2  15       41.55       34.97      3.95 o 
   1   2  15        1.57        5.34      3.92 o 
   2   2  15      415.31      348.18     13.90 o 
   3   2  15      119.47      116.61      6.42 o 
   4   2  15      151.24      143.82      8.57 o 
   5   2  15        9.93       11.79      3.97 o 
   6   2  15       23.57       16.42      4.93 o 
   7   2  15      138.63      165.53     13.20 o 
 -11   3  15       32.01       39.86      8.08 o 
 -10   3  15       59.57       76.87      7.58 o 
  -9   3  15      125.22      120.11      8.70 o 
  -8   3  15      158.65      156.92      8.34 o 
  -7   3  15        6.35        5.90      3.53 o 
  -6   3  15       90.60      111.09      6.96 o 
  -5   3  15      120.74       94.02      6.32 o 
  -4   3  15      203.98      181.74      8.26 o 
  -3   3  15        1.95       13.08      3.68 o 
  -2   3  15      437.53      464.99     11.21 o 
  -1   3  15       31.80       30.44      4.34 o 
   0   3  15      841.14      845.44     15.93 o 
   1   3  15        0.27        0.25      3.02 o 
   2   3  15        3.16        4.81      3.25 o 
   3   3  15        3.07       13.51      3.96 o 
   4   3  15       28.35       18.82      4.58 o 
   5   3  15        2.11       -3.32      3.95 o 
   6   3  15      109.98      111.83      8.23 o 
   7   3  15        7.56       12.81      6.01 o 
 -11   4  15        3.26        8.38      5.94 o 
 -10   4  15       42.95       54.41     10.66 o 
  -9   4  15        5.37        7.51      4.80 o 
  -8   4  15       29.39       34.51      5.02 o 
  -7   4  15        3.38        4.65      6.36 o 
  -6   4  15       43.40       60.52      7.43 o 
  -5   4  15       24.26       22.75      4.33 o 
  -4   4  15      424.39      443.21     10.41 o 
  -3   4  15        2.97        4.80      3.17 o 
  -2   4  15        7.25        9.34      3.50 o 
  -1   4  15        0.02        4.70      3.79 o 
   0   4  15        5.73        8.87      4.00 o 
   1   4  15        4.21       -0.28      3.72 o 
   2   4  15       27.87       32.47      5.79 o 
   3   4  15        9.76        3.05      3.82 o 
   4   4  15       12.46       14.14      4.47 o 
   5   4  15        4.08        3.18      4.31 o 
   6   4  15       14.30       13.26      5.34 o 
 -10   5  15       50.57       55.41     11.17 o 
  -9   5  15        3.27       -0.03      4.20 o 
  -8   5  15        0.61        0.04      4.06 o 
  -7   5  15        4.51       -1.13      5.43 o 
  -6   5  15        1.93        5.30      4.24 o 
  -5   5  15        4.67        3.20      5.13 o 
  -4   5  15        0.35        0.54      3.45 o 
  -3   5  15       14.78       26.05      4.40 o 
  -2   5  15       47.87       54.81      8.03 o 
  -1   5  15       24.58       21.00      4.73 o 
   0   5  15       49.76       69.07      8.10 o 
   1   5  15       16.21       13.83      4.59 o 
   2   5  15       43.21       38.95      5.13 o 
   3   5  15       63.74       55.58      5.78 o 
   4   5  15      120.98      122.25      8.15 o 
   5   5  15        0.73        3.37      4.53 o 
  -8   6  15       72.89       69.87      7.28 o 
  -7   6  15      152.42      159.89     10.04 o 
  -6   6  15      167.67      164.69      9.85 o 
  -5   6  15      205.64      191.31     10.44 o 
  -4   6  15       10.47       21.53      4.94 o 
  -3   6  15       50.66       50.73      6.00 o 
  -2   6  15        1.49        2.56      4.50 o 
  -1   6  15        0.08        4.31      4.43 o 
   0   6  15        0.73        8.84      4.90 o 
   1   6  15       55.84       66.05      7.82 o 
   2   6  15       25.00       30.22      5.47 o 
   3   6  15        0.10       -2.09      4.34 o 
   4   6  15       37.83       46.58      8.17 o 
  -6   7  15        0.10       -4.17      4.17 o 
  -5   7  15       55.99       60.37      6.82 o 
  -4   7  15       38.94       26.27      5.54 o 
  -3   7  15        0.73        4.81      4.38 o 
  -2   7  15        8.80        6.69      4.82 o 
  -1   7  15        0.03        7.79      5.20 o 
   0   7  15       53.83       71.76      8.14 o 
   1   7  15       93.55       80.55     11.07 o 
 -12   0  16        3.19        3.81      7.22 o 
 -10   0  16       45.27       52.70      9.76 o 
  -8   0  16       18.75       13.01      6.45 o 
  -6   0  16       83.05       97.69     13.29 o 
  -4   0  16        1.64        1.56      6.74 o 
  -2   0  16       28.92       18.27      4.98 o 
   0   0  16       41.08       36.25      6.06 o 
   2   0  16      265.29      264.88     10.31 o 
   4   0  16        3.05       10.65      6.44 o 
   6   0  16      150.56      198.76     17.08 o 
 -12   1  16       20.85       23.93      6.10 o 
 -11   1  16      123.12      115.61      9.29 o 
 -10   1  16        1.38       -0.27      4.55 o 
  -9   1  16      266.78      261.53     11.98 o 
  -8   1  16      455.05      454.57     13.74 o 
  -7   1  16       88.98       79.78      7.09 o 
  -6   1  16      213.01      187.29      8.85 o 
  -5   1  16       89.45       77.09      5.94 o 
  -4   1  16      152.50      167.37      8.11 o 
  -3   1  16        6.10       12.50      3.70 o 
  -2   1  16      286.60      274.16     13.16 o 
  -1   1  16      117.06       85.81      5.52 o 
   0   1  16      192.57      163.33      7.28 o 
   1   1  16      103.74       76.29      5.35 o 
   2   1  16      333.79      334.90      9.31 o 
   3   1  16      153.36      167.71      6.86 o 
   4   1  16        3.10        8.29      3.65 o 
   5   1  16       10.38       17.05      4.73 o 
   6   1  16       22.11       23.24      8.91 o 
   7   1  16       59.79       65.57      9.88 o 
 -11   2  16        5.76       11.34      5.38 o 
 -10   2  16       15.30       21.98      5.46 o 
  -9   2  16       17.27       21.68      6.07 o 
  -8   2  16       80.42       69.49      6.87 o 
  -7   2  16      215.97      193.84      9.66 o 
  -6   2  16       40.27       30.40      4.70 o 
  -5   2  16      337.81      356.55     10.73 o 
  -4   2  16        0.01        1.94      3.41 o 
  -3   2  16      177.37      175.77      8.35 o 
  -2   2  16        1.15        3.30      3.86 o 
  -1   2  16      122.78      112.26      7.78 o 
   0   2  16       17.51       14.81      3.54 o 
   1   2  16       28.04       22.70      3.93 o 
   2   2  16       10.27        4.18      3.34 o 
   3   2  16      178.07      179.97      7.98 o 
   4   2  16      155.63      154.54      7.87 o 
   5   2  16        0.07        1.85      4.23 o 
   6   2  16       28.47       21.28      7.23 o 
   7   2  16        1.46       -5.91      5.91 o 
 -11   3  16        1.80       -2.84      5.42 o 
 -10   3  16       46.01       50.14      8.20 o 
  -9   3  16      125.18      136.57      9.18 o 
  -8   3  16       24.95       17.43      4.61 o 
  -7   3  16       49.09       45.69      6.55 o 
  -6   3  16       61.44       65.54      5.83 o 
  -5   3  16       45.85       49.33      6.04 o 
  -4   3  16        9.73       17.56      4.13 o 
  -3   3  16       82.34       85.50     10.77 o 
  -2   3  16       28.85       18.69      4.01 o 
  -1   3  16      104.26      123.29      7.07 o 
   0   3  16        4.18        6.48      4.64 o 
   1   3  16       64.58       79.99      5.52 o 
   2   3  16        1.91        4.17      3.74 o 
   3   3  16        0.02       -3.46      3.46 o 
   4   3  16       29.27       31.98      5.33 o 
   5   3  16      153.67      153.51     14.33 o 
   6   3  16        0.72       -3.28      4.59 o 
 -10   4  16       14.33        4.13      6.90 o 
  -9   4  16        5.14        5.16      5.33 o 
  -8   4  16       35.53       38.04      6.27 o 
  -7   4  16       76.53       65.67      7.48 o 
  -6   4  16       61.03       54.53      5.67 o 
  -5   4  16      206.20      240.39     10.08 o 
  -4   4  16      207.82      220.51      8.74 o 
  -3   4  16      232.07      260.21     12.90 o 
  -2   4  16      583.70      574.64     15.03 o 
  -1   4  16       11.14       12.71      4.63 o 
   0   4  16       88.12      101.42      7.58 o 
   1   4  16      172.99      179.94      8.68 o 
   2   4  16       13.08       16.42      4.39 o 
   3   4  16       53.22       74.91      6.54 o 
   4   4  16       47.82       54.35      6.19 o 
   5   4  16        4.75       12.66      5.00 o 
  -9   5  16       47.44       53.22      7.65 o 
  -8   5  16       44.54       30.68      8.43 o 
  -7   5  16       78.74       82.62      7.59 o 
  -6   5  16       37.07       32.11      5.63 o 
  -5   5  16       49.53       26.57      5.21 o 
  -4   5  16       40.81       51.71      5.61 o 
  -3   5  16      287.13      320.42     10.66 o 
  -2   5  16       56.29       65.68      6.56 o 
  -1   5  16        7.62        6.44      4.33 o 
   0   5  16       25.70       21.58      7.97 o 
   1   5  16       73.78       56.56      6.52 o 
   2   5  16       37.87       41.19      5.40 o 
   3   5  16       52.75       57.50      6.16 o 
   4   5  16       67.46       76.20      7.03 o 
  -7   6  16        6.82       13.16      5.19 o 
  -6   6  16       79.26       76.69      7.51 o 
  -5   6  16       43.47       40.90      6.14 o 
  -4   6  16       25.33       23.97      5.51 o 
  -3   6  16        1.14        3.01      4.17 o 
  -2   6  16       98.01      118.74     14.07 o 
  -1   6  16       39.67       24.86      6.85 o 
   0   6  16       76.86       88.88      8.90 o 
   1   6  16        2.78       -0.17      5.05 o 
   2   6  16       18.64       16.33      5.11 o 
   3   6  16       49.95       46.43      7.78 o 
  -4   7  16        2.62        4.64      4.69 o 
  -3   7  16       67.88       64.01      7.98 o 
  -2   7  16       14.33       14.67      5.89 o 
  -1   7  16        0.25        4.58      5.27 o 
 -11   0  17      509.80      507.71     25.43 o 
  -9   0  17      665.39      656.32     48.93 o 
  -7   0  17       73.52       77.49     10.15 o 
  -5   0  17      916.76      911.46     27.86 o 
  -3   0  17      126.56      115.03     12.27 o 
  -1   0  17      391.65      345.07     13.44 o 
   1   0  17       64.21       63.55      9.55 o 
   3   0  17       48.30       45.38      6.76 o 
   5   0  17       26.32       33.52      9.59 o 
 -11   1  17       38.19       42.40      6.87 o 
 -10   1  17        5.90        2.06      4.88 o 
  -9   1  17       73.76       89.38      8.01 o 
  -8   1  17       81.73       68.54      6.96 o 
  -7   1  17      109.19      111.49      8.24 o 
  -6   1  17       66.07       72.59      6.80 o 
  -5   1  17       12.27       19.26      4.70 o 
  -4   1  17        7.14        2.91      3.88 o 
  -3   1  17        4.82       10.11      4.36 o 
  -2   1  17      868.64      862.57     16.87 o 
  -1   1  17      130.63      113.84      7.12 o 
   0   1  17       18.62       27.21      4.64 o 
   1   1  17        3.51        7.34      3.55 o 
   2   1  17        4.98       -3.12      3.12 o 
   3   1  17       63.99       71.96      5.13 o 
   4   1  17       77.62       94.24      7.17 o 
   5   1  17       85.00       94.20      8.89 o 
   6   1  17        2.19        6.56      8.14 o 
 -11   2  17        8.18       12.89      5.49 o 
 -10   2  17        4.79        5.59      4.82 o 
  -9   2  17       15.17       16.44      5.34 o 
  -8   2  17        0.16        2.15      4.21 o 
  -7   2  17        5.37        5.78      4.30 o 
  -6   2  17       80.40       84.17      7.33 o 
  -5   2  17        3.28       -0.29      3.94 o 
  -4   2  17       32.08       41.68      5.52 o 
  -3   2  17      196.41      180.91      9.68 o 
  -2   2  17       70.22       62.14      6.49 o 
  -1   2  17       49.07       59.05      5.61 o 
   0   2  17        6.42       15.78      3.72 o 
   1   2  17      176.21      147.57      8.44 o 
   2   2  17       18.80       29.09      4.46 o 
   3   2  17       10.69        9.79      4.00 o 
   4   2  17        0.17       -0.23      4.12 o 
   5   2  17       37.68       53.44      7.43 o 
   6   2  17       12.78        2.77      7.01 o 
 -10   3  17        6.06        4.73      5.54 o 
  -9   3  17        0.53        0.60      4.51 o 
  -8   3  17       12.91       20.95      5.23 o 
  -7   3  17       66.58       60.12      9.72 o 
  -6   3  17        1.35       -3.43      3.43 o 
  -5   3  17       31.80       28.16      4.74 o 
  -4   3  17       98.67       91.59      6.82 o 
  -3   3  17        6.98        7.93      4.41 o 
  -2   3  17       13.18        4.07      3.73 o 
  -1   3  17        1.25        4.71      3.62 o 
   0   3  17       24.09       42.41      4.66 o 
   1   3  17        0.55       -3.46      3.46 o 
   2   3  17      106.25       91.07      6.92 o 
   3   3  17       70.94       74.68      6.63 o 
   4   3  17        7.28       18.98      5.14 o 
   5   3  17       54.17       44.18      6.48 o 
  -9   4  17       10.77       20.27     12.74 o 
  -8   4  17       38.08       37.68      8.74 o 
  -7   4  17       68.48       62.58      8.18 o 
  -6   4  17       34.70       50.75      9.98 o 
  -5   4  17       15.74       12.48      4.30 o 
  -4   4  17       59.03       87.42      6.66 o 
  -3   4  17       34.89       36.40      5.23 o 
  -2   4  17       82.28       69.54      9.52 o 
  -1   4  17      103.11      104.82      8.09 o 
   0   4  17      174.41      181.33     10.15 o 
   1   4  17       51.54       67.38      7.72 o 
   2   4  17        0.38        5.37      4.27 o 
   3   4  17       14.83       15.63      4.97 o 
   4   4  17       15.11       15.06      5.20 o 
  -8   5  17        0.06        0.95      5.84 o 
  -7   5  17      322.15      345.21     19.06 o 
  -6   5  17        6.84        7.07      4.80 o 
  -5   5  17      280.75      311.18     17.18 o 
  -4   5  17       44.59       35.77      5.99 o 
  -3   5  17        7.80        9.83      4.98 o 
  -2   5  17        6.11       -3.40      3.96 o 
  -1   5  17       12.10        6.83      4.67 o 
   0   5  17        5.34        4.92      4.50 o 
   1   5  17      265.17      264.95     10.63 o 
   2   5  17       49.67       53.28      6.17 o 
   3   5  17       37.35       42.29      6.04 o 
  -6   6  17        0.07        1.38      4.73 o 
  -5   6  17       48.81       40.18      6.30 o 
  -4   6  17       93.12       85.27      7.98 o 
  -3   6  17       68.94       63.84     11.99 o 
  -2   6  17       42.67       36.39      6.88 o 
  -1   6  17       12.91       12.27      7.72 o 
   0   6  17       58.70       68.63      9.56 o 
   1   6  17        0.47        2.24      4.47 o 
 -10   0  18      360.30      404.47     44.08 o 
  -8   0  18      118.09      128.15     13.13 o 
  -6   0  18        0.38        6.66      6.38 o 
  -4   0  18      589.18      631.79     28.66 o 
  -2   0  18       20.92       21.39      7.23 o 
   0   0  18       16.39       14.67      6.79 o 
   2   0  18      109.21      116.69      9.41 o 
   4   0  18       29.20        2.85      7.56 o 
 -11   1  18        3.36       14.18      8.39 o 
 -10   1  18       12.16        8.73      5.27 o 
  -9   1  18       10.01       15.60      5.23 o 
  -8   1  18        0.08        3.40      4.44 o 
  -7   1  18      101.40      110.67      8.43 o 
  -6   1  18       61.44       70.07      7.05 o 
  -5   1  18      199.80      227.78     16.73 o 
  -4   1  18        9.53       13.55      4.60 o 
  -3   1  18        2.63        6.49      4.39 o 
  -2   1  18        3.25       13.20      4.07 o 
  -1   1  18        7.38        5.17      3.83 o 
   0   1  18       24.36       35.95      5.03 o 
   1   1  18        8.62        8.19      4.20 o 
   2   1  18        0.28       12.52      4.40 o 
   3   1  18       59.65       50.56      6.50 o 
   4   1  18      174.49      213.44     10.19 o 
   5   1  18       21.80       14.46      6.21 o 
 -10   2  18        6.56        4.48      5.03 o 
  -9   2  18        0.46       -0.73      4.54 o 
  -8   2  18       13.22       17.93      5.17 o 
  -7   2  18       38.50       35.69      5.87 o 
  -6   2  18       30.28       23.79      5.35 o 
  -5   2  18        4.51        0.51      4.05 o 
  -4   2  18        2.08       12.24      4.79 o 
  -3   2  18       35.99       55.36      6.46 o 
  -2   2  18       12.07       15.83      4.85 o 
  -1   2  18       57.93       75.49      5.67 o 
   0   2  18        0.50       -1.11      3.39 o 
   1   2  18       40.54       61.82      5.47 o 
   2   2  18        5.14        0.33      3.71 o 
   3   2  18        0.35       11.89      5.15 o 
   4   2  18       42.35       34.44      6.40 o 
   5   2  18        5.47        4.49      6.38 o 
 -10   3  18       18.87       18.37      6.69 o 
  -9   3  18        4.61        8.04      5.05 o 
  -8   3  18        8.81       12.33      5.08 o 
  -7   3  18       59.27       56.32      6.82 o 
  -6   3  18       16.44       17.44      5.32 o 
  -5   3  18       36.98       37.41      5.79 o 
  -4   3  18       48.07       49.55      6.18 o 
  -3   3  18       46.04       58.11      6.57 o 
  -2   3  18      160.00      151.18      8.22 o 
  -1   3  18        9.90        9.16      4.11 o 
   0   3  18        2.87        7.25      4.05 o 
   1   3  18       21.20       22.92      4.87 o 
   2   3  18        1.64       -3.53      4.03 o 
   3   3  18       41.65       58.12      6.32 o 
   4   3  18       92.43      109.64     12.64 o 
  -9   4  18       82.45       78.95     11.29 o 
  -8   4  18       21.45       13.09     15.64 o 
  -7   4  18        3.29        2.88      5.43 o 
  -6   4  18        6.13       -0.72      6.07 o 
  -5   4  18       63.29       46.99      6.20 o 
  -4   4  18      108.74       92.59      7.78 o 
  -3   4  18      140.39      117.32      8.50 o 
  -2   4  18        5.32        1.16      4.53 o 
  -1   4  18        0.02        3.01      4.36 o 
   0   4  18       47.33       25.37      4.99 o 
   1   4  18        0.59        2.74      5.18 o 
   2   4  18        0.02        0.36      4.30 o 
   3   4  18       70.36       63.08      6.77 o 
  -7   5  18       27.75       15.95      6.23 o 
  -6   5  18       41.09       31.99      7.04 o 
  -5   5  18        5.00       15.45      5.97 o 
  -4   5  18       34.82       44.47      7.32 o 
  -3   5  18        2.57        4.31      5.06 o 
  -2   5  18       20.97       19.81      6.18 o 
  -1   5  18        1.90       13.15      5.07 o 
   0   5  18       13.99       12.57      5.31 o 
   1   5  18        0.07        4.60      4.42 o 
   2   5  18        0.11        0.83      5.39 o 
  -4   6  18       74.43       68.56      8.40 o 
  -3   6  18        2.70        2.13      8.37 o 
  -2   6  18        7.54        3.97      5.51 o 
  -1   6  18       19.95       24.19      8.44 o 
  -9   0  19       33.37       41.04      9.89 o 
  -7   0  19       50.93       59.64     10.28 o 
  -5   0  19       63.26       39.45      8.39 o 
  -3   0  19        7.18        5.42     10.16 o 
  -1   0  19       21.50       32.51      8.23 o 
   1   0  19        0.04       -0.49      6.57 o 
   3   0  19       11.76        3.47      7.76 o 
 -10   1  19       33.53       26.62      6.38 o 
  -9   1  19        3.46       13.36      5.44 o 
  -8   1  19       75.86       96.65     10.37 o 
  -7   1  19        4.02       10.55      6.22 o 
  -6   1  19       24.88       46.48      6.39 o 
  -5   1  19       11.16        8.55      4.65 o 
  -4   1  19       29.42       25.34      5.35 o 
  -3   1  19        3.19       -1.49      4.15 o 
  -2   1  19        0.46       -0.46      4.81 o 
  -1   1  19       24.46       42.07      7.02 o 
   0   1  19       44.21       36.80      5.40 o 
   1   1  19      138.26      121.93      7.85 o 
   2   1  19        0.83       -0.17      5.10 o 
   3   1  19       50.26       65.07      6.67 o 
   4   1  19        1.89        6.25      5.23 o 
  -9   2  19        8.96        6.74      5.12 o 
  -8   2  19      106.36      124.89     15.29 o 
  -7   2  19        9.95       12.98      5.26 o 
  -6   2  19        2.02        0.01      4.49 o 
  -5   2  19       41.34       31.78      7.92 o 
  -4   2  19       62.97       77.00     10.86 o 
  -3   2  19        2.86        8.10      4.60 o 
  -2   2  19       39.32       51.70      5.81 o 
  -1   2  19       71.36       72.93      5.90 o 
   0   2  19       37.60       17.26      4.70 o 
   1   2  19       20.65       34.56      5.58 o 
   2   2  19        2.44       11.67      5.44 o 
   3   2  19       22.63       24.45      6.19 o 
   4   2  19        9.51       11.97      7.12 o 
  -9   3  19        0.27        7.16      5.33 o 
  -8   3  19        6.29        2.00      4.96 o 
  -7   3  19       20.68       20.57      6.51 o 
  -6   3  19        5.03        2.55      4.63 o 
  -5   3  19        6.76        6.60      4.85 o 
  -4   3  19        6.38        3.49      4.85 o 
  -3   3  19       18.68       32.73      5.24 o 
  -2   3  19       23.14       26.80      5.71 o 
  -1   3  19        0.14        2.39      3.95 o 
   0   3  19       21.90       25.24      5.10 o 
   1   3  19        0.06        1.07      4.34 o 
   2   3  19        0.15        1.57      4.64 o 
   3   3  19       54.60       52.67      7.41 o 
  -7   4  19        0.86       -3.15      6.51 o 
  -6   4  19       44.56       34.71      6.18 o 
  -5   4  19       22.84       30.82      5.98 o 
  -4   4  19       10.95       10.14      5.09 o 
  -3   4  19        0.82       -0.23      4.56 o 
  -2   4  19        0.73        2.70      4.70 o 
  -1   4  19       29.54       29.64      5.89 o 
   0   4  19        4.49        6.51      4.56 o 
   1   4  19        1.35       -0.29      4.26 o 
   2   4  19       51.02       28.89      7.59 o 
  -5   5  19      205.39      196.88     16.91 o 
  -4   5  19       18.65       24.21      9.00 o 
  -3   5  19       20.14       12.95      5.97 o 
  -2   5  19       37.81       36.70      7.80 o 
  -1   5  19        3.66        5.91      5.94 o 
   0   5  19       89.49       73.43      7.76 o 
  -8   0  20       25.68       59.71     10.45 o 
  -6   0  20       15.90       41.54      9.07 o 
  -4   0  20      162.99      142.80     13.79 o 
  -2   0  20      163.02      163.42     22.84 o 
   0   0  20       71.68       89.80     11.74 o 
   2   0  20        1.31        2.74      5.71 o 
  -9   1  20        4.29       -3.46      5.08 o 
  -8   1  20      142.22      133.99      9.90 o 
  -7   1  20       13.67        3.82      4.92 o 
  -6   1  20       56.17       57.41      8.13 o 
  -5   1  20        0.02        0.09      5.89 o 
  -4   1  20       97.75      117.23      9.04 o 
  -3   1  20        3.23       -0.92      4.60 o 
  -2   1  20       57.20       52.20     10.22 o 
  -1   1  20       81.57       78.43      9.29 o 
   0   1  20        1.38        0.46      4.22 o 
   1   1  20        4.69        4.87      5.56 o 
   2   1  20        2.38        5.39      4.73 o 
   3   1  20       15.86       17.68      6.50 o 
  -8   2  20        8.49        3.66      5.20 o 
  -7   2  20        5.26        6.46      5.19 o 
  -6   2  20        4.54        9.52      5.33 o 
  -5   2  20       42.39       45.43      6.98 o 
  -4   2  20        1.86        1.12      5.22 o 
  -3   2  20       23.60       11.88      5.10 o 
  -2   2  20        3.50       10.46      7.37 o 
  -1   2  20       22.60        9.50      4.60 o 
   0   2  20        6.15        7.78      4.78 o 
   1   2  20       88.60      113.51      9.07 o 
   2   2  20       46.22       62.86      7.79 o 
  -7   3  20        6.88       13.48      5.60 o 
  -6   3  20        1.58       -3.81      4.74 o 
  -5   3  20        0.23       -4.55      5.58 o 
  -4   3  20       32.85       31.04      7.34 o 
  -3   3  20      269.85      266.89     12.81 o 
  -2   3  20      100.39      117.08      9.08 o 
  -1   3  20       23.29       43.58      7.36 o 
   0   3  20        0.81        3.37      5.00 o 
   1   3  20       16.31       20.90      6.26 o 
  -6   4  20       12.65       12.36      6.30 o 
  -5   4  20        0.49       -1.33      4.70 o 
  -4   4  20        0.37       -3.00      4.79 o 
  -3   4  20       47.16       48.69      6.90 o 
  -2   4  20        5.94        2.24      5.01 o 
  -1   4  20       15.90        2.98      4.52 o 
   0   4  20       15.73        8.98      4.87 o 
  -7   0  21       11.33        9.50      8.43 o 
  -5   0  21       33.61       27.12      8.52 o 
  -3   0  21      174.69      221.10     34.22 o 
  -1   0  21        0.03       -4.93      7.10 o 
   1   0  21       20.07       20.46      9.16 o 
  -7   1  21       99.08      108.99     11.57 o 
  -6   1  21       18.03       10.31      5.55 o 
  -5   1  21        1.21       13.21      5.50 o 
  -4   1  21       41.02       37.51      6.66 o 
  -3   1  21       10.97        6.59      5.35 o 
  -2   1  21        3.58        9.50      5.43 o 
  -1   1  21        8.71        9.40      6.06 o 
   0   1  21        3.72        3.26      4.71 o 
   1   1  21        4.05        7.99      5.00 o 
  -7   2  21        7.34        8.08      5.71 o 
  -6   2  21       38.05       46.06      7.24 o 
  -5   2  21      123.87      137.69     10.12 o 
  -4   2  21       48.69       43.22      8.30 o 
  -3   2  21       12.23        0.59      5.03 o 
  -2   2  21        1.24        1.22      4.44 o 
  -1   2  21        1.36       -1.67      4.96 o 
   0   2  21       41.75       44.26     12.09 o 
  -5   3  21        3.10       -5.84      5.84 o 
  -4   3  21        3.29        5.74      5.52 o 
  -3   3  21        3.55        4.20      5.30 o 
  -2   3  21       49.30       70.37      8.03 o 
  -1   3  21        0.47        0.26      5.06 o 
  -6   0  22        0.47       -7.53     14.88 o 
  -4   0  22        0.16       21.49      8.70 o 
  -2   0  22       32.02       17.68      8.57 o 
  -5   1  22       15.26       18.70      6.30 o 
  -4   1  22        7.10        6.93      5.68 o 
  -3   1  22        3.88        6.78      5.54 o 
  -2   1  22       62.40       64.40      8.07 o 
  -1   1  22       33.13       35.90      7.85 o 
  -3   2  22        5.16        0.60      7.28 o 
                                                 
